# Supplementary material for: Global Analysis of Alternative Splicing Difference in Peripheral Immune Organs between Tongcheng Pigs and Large White Pigs Artificially Infected with PRRSV In Vivo
Source: Biomed Res Int. 2020 Jan 30;2020:4045204. doi: 10.1155/2020/4045204 (PMC7011390; doi:10.1155/2020/4045204)
Supplement: Supplementary Materials — Table S1: PCR Primers used in the validation of alternative splicing transcripts. Table S2: differential ASE Statistics upon PRRSV infection in different groups. Table S3: information of differential ASEs upon PRRSV infection. Table S4: detailed information of enriched GO terms belonging to biological process by ASE genes. Table S5: description of KEGG pathways enrichment by ASE genes. Table S6: expression levels of splicing factors in the ILN and spleen of TC pigs and LW pigs upon PRRSV infection. Figure S1: (a) CASP10.SPLICING.fasta; (b) SIKE1.SPLICING.fasta. [file 4045204.f1.zip]

Archive with 13 entries (13 files):
- FigureS1.docx
- FigureS1.pdf
- Supplementary_material_illustration.docx
- TableS1.docx
- TableS2.docx
- TableS3.docx
- TableS3.xlsx
- TableS4.docx
- TableS4.xlsx
- TableS5.docx
- TableS5.xlsx
- TableS6.docx
- TableS6.xlsx
