# Supplementary material for: Global Analysis of Alternative Splicing Difference in Peripheral Immune Organs between Tongcheng Pigs and Large White Pigs Artificially Infected with PRRSV In Vivo
Source: Biomed Res Int. 2020 Jan 30;2020:4045204. doi: 10.1155/2020/4045204 (PMC7011390; doi:10.1155/2020/4045204)
Supplement: Supplementary Materials — Table S1: PCR Primers used in the validation of alternative splicing transcripts. Table S2: differential ASE Statistics upon PRRSV infection in different groups. Table S3: information of differential ASEs upon PRRSV infection. Table S4: detailed information of enriched GO terms belonging to biological process by ASE genes. Table S5: description of KEGG pathways enrichment by ASE genes. Table S6: expression levels of splicing factors in the ILN and spleen of TC pigs and LW pigs upon PRRSV infection. Figure S1: (a) CASP10.SPLICING.fasta; (b) SIKE1.SPLICING.fasta. [file 4045204.f1.zip › TableS3.xlsx]

## Sheet: Sheet1
##Information of significant differential ASE genes between PRRSV-infected and control groups
Group	ASE Type	GeneID	Gene Name	P-value	ΔPSI
LW_ILN	A3SS	ENSSSCG00000012149	RBBP7	0.0243058	-0.116
LW_ILN	A3SS	ENSSSCG00000008820	TEC	0.000220471	-0.341
LW_ILN	A3SS	ENSSSCG00000009839	NA	5.88331e-24	-0.384
LW_ILN	A5SS	ENSSSCG00000005122	TEK	3.30708e-28	-0.181
LW_ILN	A5SS	ENSSSCG00000005462	GNG10	0.0477887	0.181
LW_ILN	A5SS	ENSSSCG00000012825	IKBKG	8.58692e-14	0.136
LW_ILN	A5SS	ENSSSCG00000015815	FGFR1	0.0233651	0.172
LW_ILN	A5SS	ENSSSCG00000004535	TCF4	1.37681e-08	0.165
LW_ILN	A5SS	ENSSSCG00000011199	TBC1D5	5.41717e-06	0.358
LW_ILN	MXE	ENSSSCG00000016069	NA	0.00301897	-0.117
LW_ILN	MXE	ENSSSCG00000011498	SLC25A26	3.13673e-15	0.141
LW_ILN	MXE	ENSSSCG00000016859	C7	0.0151516	-0.113
LW_ILN	MXE	ENSSSCG00000007280	ITCH	3.65384e-07	0.109
LW_ILN	MXE	ENSSSCG00000000981	CRELD2	2.77151e-05	0.255
LW_ILN	MXE	ENSSSCG00000009567	RASA3	1.22761e-34	0.128
LW_ILN	MXE	ENSSSCG00000006897	NA	0.00015219	-0.12
LW_ILN	MXE	ENSSSCG00000001572	FGD2	0.00475283	0.125
LW_ILN	MXE	ENSSSCG00000011612	RPN1	0.00222592	0.121
LW_ILN	MXE	ENSSSCG00000015106	HYOU1	0.00010218	0.101
LW_ILN	MXE	ENSSSCG00000016661	SEPT7	1.61434e-69	0.14
LW_ILN	MXE	ENSSSCG00000022521	DPY19L3	9.56489e-24	-0.187
LW_ILN	MXE	ENSSSCG00000011194	ANKRD28	0.00701982	-0.152
LW_ILN	MXE	ENSSSCG00000010799	COG7	1.22718e-36	-0.152
LW_ILN	MXE	ENSSSCG00000022521	DPY19L3	0.0298951	-0.124
LW_ILN	MXE	ENSSSCG00000014878	NA	4.46477e-09	-0.122
LW_ILN	MXE	ENSSSCG00000022521	DPY19L3	0.00769842	-0.266
LW_ILN	MXE	ENSSSCG00000017688	GGNBP2	2.69382e-66	0.134
LW_ILN	MXE	ENSSSCG00000005376	TBC1D2	0.00930899	-0.146
LW_ILN	MXE	ENSSSCG00000005480	NA	1.11356e-09	0.118
LW_ILN	MXE	ENSSSCG00000011090	NEBL	3.97636e-41	0.378
LW_ILN	MXE	ENSSSCG00000026697	UHRF1BP1L	1.32073e-06	0.102
LW_ILN	MXE	ENSSSCG00000026934	PIGX	0.000253085	-0.125
LW_ILN	MXE	ENSSSCG00000014081	COL4A3BP	0.00551804	-0.125
LW_ILN	MXE	ENSSSCG00000018032	TRPV2	7.65618e-20	-0.151
LW_ILN	MXE	ENSSSCG00000017072	GALNT10	0.000151737	-0.185
LW_ILN	MXE	ENSSSCG00000001009	RIPK1	0.00572041	0.175
LW_ILN	MXE	ENSSSCG00000011772	NA	2.82127e-08	-0.211
LW_ILN	MXE	ENSSSCG00000016857	DAB2	8.38608e-10	-0.148
LW_ILN	MXE	ENSSSCG00000021170	FAR1	0.00165518	0.127
LW_ILN	MXE	ENSSSCG00000026898	NA	3.31053e-11	0.131
LW_ILN	MXE	ENSSSCG00000015868	ARL6IP6	2.53832e-18	0.123
LW_ILN	MXE	ENSSSCG00000001087	MRS2	6.1204e-07	-0.202
LW_ILN	MXE	ENSSSCG00000021702	NA	0.0112936	-0.135
LW_ILN	MXE	ENSSSCG00000017264	AMZ2	2.77555e-23	-0.179
LW_ILN	MXE	ENSSSCG00000010854	TMEM63A	5.325e-07	-0.11
LW_ILN	MXE	ENSSSCG00000024881	NA	1.11509e-11	0.199
LW_ILN	MXE	ENSSSCG00000007146	SIGLEC1	0.0124899	0.11
LW_ILN	MXE	ENSSSCG00000024756	NA	0.00197344	-0.19
LW_ILN	MXE	ENSSSCG00000009290	NA	1.66682e-05	-0.161
LW_ILN	MXE	ENSSSCG00000001958	BAZ1A	0.0410919	0.111
LW_ILN	MXE	ENSSSCG00000007383	TOMM34	0.00465558	0.15
LW_ILN	MXE	ENSSSCG00000005838	TRAF2	8.25642e-21	0.114
LW_ILN	MXE	ENSSSCG00000005122	TEK	8.55242e-10	-0.103
LW_ILN	MXE	ENSSSCG00000011609	NA	0.0228031	0.105
LW_ILN	MXE	ENSSSCG00000009372	MRPS31	1.00387e-36	0.135
LW_ILN	MXE	ENSSSCG00000004651	GALK2	1.80488e-16	-0.233
LW_ILN	MXE	ENSSSCG00000001341	SLA-11	4.99423e-05	-0.13
LW_ILN	MXE	ENSSSCG00000004929	PARP16	0.000278419	-0.117
LW_ILN	MXE	ENSSSCG00000009113	METTL14	0.018727	-0.157
LW_ILN	MXE	ENSSSCG00000022784	PLEKHO1	0.000108413	-0.144
LW_ILN	MXE	ENSSSCG00000008237	RETSAT	9.06525e-05	-0.154
LW_ILN	MXE	ENSSSCG00000004109	ZC3H12D	2.60392e-13	0.129
LW_ILN	MXE	ENSSSCG00000009330	ALOX5AP	2.37942e-23	0.14
LW_ILN	MXE	ENSSSCG00000011385	NA	2.57316e-20	0.153
LW_ILN	MXE	ENSSSCG00000017308	CDC27	3.71498e-43	0.146
LW_ILN	MXE	ENSSSCG00000003580	EYA3	9.86505e-22	0.156
LW_ILN	MXE	ENSSSCG00000005356	DCAF10	8.19622e-52	-0.183
LW_ILN	MXE	ENSSSCG00000029183	SEC11A	0.00536112	-0.105
LW_ILN	MXE	ENSSSCG00000006457	FCRL3	1.23228e-06	-0.216
LW_ILN	MXE	ENSSSCG00000006457	FCRL3	2.29498e-10	-0.105
LW_ILN	MXE	ENSSSCG00000011881	IQCB1	1.06975e-08	0.178
LW_ILN	MXE	ENSSSCG00000009084	SPATA5	0.0485673	0.116
LW_ILN	MXE	ENSSSCG00000003815	ALG6	0.0264197	-0.211
LW_ILN	MXE	ENSSSCG00000008877	ETFDH	0.0448365	-0.105
LW_ILN	MXE	ENSSSCG00000027287	TMEM189	4.1716e-70	0.191
LW_ILN	MXE	ENSSSCG00000027287	TMEM189	6.88008e-05	0.129
LW_ILN	MXE	ENSSSCG00000006703	PRKAB2	1.47842e-05	-0.169
LW_ILN	MXE	ENSSSCG00000006703	PRKAB2	0.0188692	-0.132
LW_ILN	MXE	ENSSSCG00000004634	NA	0.0474143	0.135
LW_ILN	MXE	ENSSSCG00000027459	RNF13	0.0150517	0.106
LW_ILN	MXE	ENSSSCG00000010605	OBFC1	0.0202296	0.156
LW_ILN	MXE	ENSSSCG00000013467	SGTA	2.00607e-23	-0.112
LW_ILN	MXE	ENSSSCG00000016194	USP37	2.94471e-27	-0.13
LW_ILN	MXE	ENSSSCG00000010528	ZFYVE27	0.000181254	-0.106
LW_ILN	MXE	ENSSSCG00000014015	C5orf45	7.3319e-22	0.193
LW_ILN	MXE	ENSSSCG00000014998	AASDHPPT	2.59999e-12	0.1
LW_ILN	MXE	ENSSSCG00000000215	SMARCD1	0.00204189	0.107
LW_ILN	MXE	ENSSSCG00000014998	AASDHPPT	7.80855e-18	0.108
LW_ILN	MXE	ENSSSCG00000005646	NA	1.761e-32	-0.259
LW_ILN	MXE	ENSSSCG00000013402	NA	0.0144975	0.172
LW_ILN	MXE	ENSSSCG00000012122	TCEANC	1.78617e-07	0.11
LW_ILN	MXE	ENSSSCG00000006098	DPY19L4	0.0396848	-0.129
LW_ILN	MXE	ENSSSCG00000017906	RNF167	3.28225e-10	-0.143
LW_ILN	MXE	ENSSSCG00000027264	NA	5.72009e-26	0.109
LW_ILN	MXE	ENSSSCG00000013570	MCOLN1	0.011754	0.173
LW_ILN	MXE	ENSSSCG00000025463	NA	3.64519e-12	-0.107
LW_ILN	MXE	ENSSSCG00000008493	CEBPZ	0.0369315	0.1
LW_ILN	MXE	ENSSSCG00000001099	CMAH	4.53677e-15	0.172
LW_ILN	MXE	ENSSSCG00000003848	LRP8	1.13369e-14	0.174
LW_ILN	MXE	ENSSSCG00000011197	OXNAD1	0.00307554	-0.12
LW_ILN	MXE	ENSSSCG00000026473	NA	0.0380939	-0.24
LW_ILN	MXE	ENSSSCG00000012984	SCYL1	0.00937539	0.132
LW_ILN	MXE	ENSSSCG00000024872	CPT1C	0.000568221	-0.195
LW_ILN	MXE	ENSSSCG00000009676	ZNF395	6.89577e-10	-0.168
LW_ILN	MXE	ENSSSCG00000001641	NA	2.28347e-08	0.105
LW_ILN	MXE	ENSSSCG00000015947	DCAF17	0.0106899	-0.308
LW_ILN	MXE	ENSSSCG00000025425	FUK	3.41351e-06	0.105
LW_ILN	MXE	ENSSSCG00000014364	ANKHD1	1.64849e-78	0.138
LW_ILN	MXE	ENSSSCG00000024373	TRIP12	0.00597005	-0.115
LW_ILN	MXE	ENSSSCG00000013857	EPS15L1	0.000395903	-0.303
LW_ILN	MXE	ENSSSCG00000013857	EPS15L1	5.79032e-17	-0.382
LW_ILN	MXE	ENSSSCG00000025606	NA	2.87027e-05	-0.118
LW_ILN	MXE	ENSSSCG00000030616	KIAA1551	3.00566e-05	0.183
LW_ILN	MXE	ENSSSCG00000002989	AKT2	0.00461874	0.147
LW_ILN	MXE	ENSSSCG00000015052	USP28	0.00848127	0.372
LW_ILN	MXE	ENSSSCG00000008298	DUSP11	2.80115e-30	0.191
LW_ILN	MXE	ENSSSCG00000022453	NA	2.27941e-07	-0.16
LW_ILN	MXE	ENSSSCG00000010563	BTRC	1.28782e-05	0.122
LW_ILN	MXE	ENSSSCG00000008988	CCNG2	0.000556012	0.138
LW_ILN	MXE	ENSSSCG00000004421	FYN	2.90396e-15	-0.207
LW_ILN	MXE	ENSSSCG00000015023	NA	0.0116073	0.188
LW_ILN	MXE	ENSSSCG00000006165	SEC31B	0.0321902	0.202
LW_ILN	MXE	ENSSSCG00000012262	KDM6A	3.78499e-07	0.138
LW_ILN	MXE	ENSSSCG00000002799	CNOT1	0.00349391	-0.113
LW_ILN	MXE	ENSSSCG00000008415	NA	2.57671e-48	0.16
LW_ILN	MXE	ENSSSCG00000008221	KDM3A	5.64952e-51	0.157
LW_ILN	MXE	ENSSSCG00000012329	PHF8	0.0373687	0.115
LW_ILN	MXE	ENSSSCG00000015721	ERCC3	1.40036e-59	0.152
LW_ILN	MXE	ENSSSCG00000026940	CASP10	4.8903e-24	0.128
LW_ILN	MXE	ENSSSCG00000014394	RNF14	0.0326456	-0.135
LW_ILN	MXE	ENSSSCG00000011552	ARPC4	5.09295e-10	0.106
LW_ILN	MXE	ENSSSCG00000015789	SNX25	0.0297449	-0.145
LW_ILN	MXE	ENSSSCG00000009720	DDX60	7.86627e-45	-0.163
LW_ILN	MXE	ENSSSCG00000016567	STRIP2	5.65419e-17	-0.181
LW_ILN	MXE	ENSSSCG00000020675	ATF7IP2	1.22156e-12	-0.19
LW_ILN	MXE	ENSSSCG00000020675	ATF7IP2	6.73296e-05	-0.24
LW_ILN	MXE	ENSSSCG00000013299	APIP	4.72726e-13	0.124
LW_ILN	MXE	ENSSSCG00000000393	PAN2	0.000418964	-0.166
LW_ILN	MXE	ENSSSCG00000010699	ATE1	7.79439e-06	-0.1
LW_ILN	MXE	ENSSSCG00000024383	HAUS4	3.20376e-18	-0.179
LW_ILN	MXE	ENSSSCG00000002452	NA	1.37513e-07	0.102
LW_ILN	MXE	ENSSSCG00000011804	RFC4	2.7575e-69	0.21
LW_ILN	MXE	ENSSSCG00000025952	NA	0.0281296	0.132
LW_ILN	MXE	ENSSSCG00000001400	DDX39B	1.5903e-52	0.118
LW_ILN	MXE	ENSSSCG00000011415	MAPKAPK3	3.10935e-11	0.147
LW_ILN	MXE	ENSSSCG00000009473	MYCBP2	3.92799e-09	0.103
LW_ILN	MXE	ENSSSCG00000028293	RCOR3	0.00595945	-0.145
LW_ILN	MXE	ENSSSCG00000025802	NA	0.000527815	0.107
LW_ILN	MXE	ENSSSCG00000007089	MGME1	1.74431e-05	0.154
LW_ILN	MXE	ENSSSCG00000005983	ATAD2	0.0040576	-0.105
LW_ILN	MXE	ENSSSCG00000009142	SEC24B	0.0143046	-0.135
LW_ILN	MXE	ENSSSCG00000000145	MYH9	0.0385664	0.115
LW_ILN	MXE	ENSSSCG00000022990	NA	2.13186e-12	0.11
LW_ILN	MXE	ENSSSCG00000013772	ASF1B	0.000247501	0.218
LW_ILN	MXE	ENSSSCG00000017574	NA	0.00615066	0.264
LW_ILN	MXE	ENSSSCG00000012896	NDUFV1	1.47099e-09	0.121
LW_ILN	MXE	ENSSSCG00000015135	SORL1	4.61741e-66	0.141
LW_ILN	MXE	ENSSSCG00000000458	MON2	3.58771e-56	0.145
LW_ILN	MXE	ENSSSCG00000000656	CLEC2B	0.00031142	-0.147
LW_ILN	MXE	ENSSSCG00000009238	COQ2	1.23616e-17	-0.11
LW_ILN	MXE	ENSSSCG00000009238	COQ2	6.94708e-17	-0.157
LW_ILN	MXE	ENSSSCG00000027857	DMXL1	2.6237e-62	0.184
LW_ILN	MXE	ENSSSCG00000000502	CNOT2	0.00137702	0.147
LW_ILN	MXE	ENSSSCG00000006096	INTS8	0.0019337	-0.121
LW_ILN	MXE	ENSSSCG00000022830	KANSL1L	6.1176e-20	0.287
LW_ILN	MXE	ENSSSCG00000009834	ATXN2	0.00660379	0.205
LW_ILN	MXE	ENSSSCG00000003085	CLPTM1	6.239e-34	0.133
LW_ILN	MXE	ENSSSCG00000017325	PLEKHM1	2.57387e-12	0.156
LW_ILN	MXE	ENSSSCG00000004569	LACTB	0.000276896	0.125
LW_ILN	MXE	ENSSSCG00000011394	RBM6	0.0112788	0.112
LW_ILN	MXE	ENSSSCG00000011504	EOGT	1.16496e-07	0.108
LW_ILN	MXE	ENSSSCG00000005505	NA	1.82577e-11	-0.153
LW_ILN	MXE	ENSSSCG00000028117	NA	0.00801994	0.215
LW_ILN	MXE	ENSSSCG00000002455	GOLGA5	0.0404033	-0.129
LW_ILN	MXE	ENSSSCG00000025503	ADGRG5	0.0111145	0.189
LW_ILN	MXE	ENSSSCG00000011873	HSPBAP1	6.96792e-05	0.168
LW_ILN	MXE	ENSSSCG00000007979	LUC7L	0.024185	0.19
LW_ILN	MXE	ENSSSCG00000013766	IL27RA	3.74373e-16	0.109
LW_ILN	MXE	ENSSSCG00000014562	NA	1.11324e-07	0.343
LW_ILN	MXE	ENSSSCG00000021042	BRWD3	2.09952e-93	-0.178
LW_ILN	MXE	ENSSSCG00000013634	YIPF2	3.27794e-17	0.111
LW_ILN	MXE	ENSSSCG00000015784	ACSL1	0.035518	0.108
LW_ILN	MXE	ENSSSCG00000017743	CRLF3	0.00178047	-0.124
LW_ILN	MXE	ENSSSCG00000016864	C5orf51	0.0027548	0.122
LW_ILN	MXE	ENSSSCG00000011162	LARP4B	0.000211566	0.116
LW_ILN	MXE	ENSSSCG00000013416	MED16	1.3158e-05	0.143
LW_ILN	MXE	ENSSSCG00000015050	ZW10	0.0204759	-0.122
LW_ILN	MXE	ENSSSCG00000005934	TRAPPC9	1.86441e-12	0.444
LW_ILN	MXE	ENSSSCG00000007004	INTS10	0.0346167	-0.118
LW_ILN	MXE	ENSSSCG00000030354	MAP3K2	1.0453e-25	-0.133
LW_ILN	MXE	ENSSSCG00000027270	TIMM9	1.31501e-28	0.152
LW_ILN	MXE	ENSSSCG00000023975	C15orf52	0.0317705	-0.273
LW_ILN	MXE	ENSSSCG00000025192	RPL9	0.000345039	-0.12
LW_ILN	MXE	ENSSSCG00000018049	NA	1.0562e-07	0.257
LW_ILN	MXE	ENSSSCG00000012743	MTMR1	1.95936e-08	-0.107
LW_ILN	MXE	ENSSSCG00000000902	NR2C1	1.36666e-14	-0.111
LW_ILN	MXE	ENSSSCG00000004134	PEX3	0.000206643	0.1
LW_ILN	MXE	ENSSSCG00000007879	NA	3.97607e-36	0.131
LW_ILN	MXE	ENSSSCG00000020921	USP33	0.0025723	-0.177
LW_ILN	MXE	ENSSSCG00000011496	ADAMTS9	2.03093e-06	-0.122
LW_ILN	MXE	ENSSSCG00000007682	SH2B2	0.0394292	0.133
LW_ILN	MXE	ENSSSCG00000015104	TRAPPC4	0.00301323	0.131
LW_ILN	MXE	ENSSSCG00000000522	NAP1L1	9.93914e-06	-0.152
LW_ILN	MXE	ENSSSCG00000004364	HACE1	0.00648862	0.252
LW_ILN	MXE	ENSSSCG00000010584	MFSD13A	0.00214785	-0.319
LW_ILN	MXE	ENSSSCG00000015671	NA	1.02492e-39	-0.209
LW_ILN	MXE	ENSSSCG00000005787	NA	5.56506e-07	0.211
LW_ILN	MXE	ENSSSCG00000005787	NA	5.79767e-62	0.181
LW_ILN	MXE	ENSSSCG00000005787	NA	0.0432499	0.113
LW_ILN	MXE	ENSSSCG00000002896	NA	1.39574e-10	-0.301
LW_ILN	MXE	ENSSSCG00000002330	PCNX	0.00203885	-0.141
LW_ILN	MXE	ENSSSCG00000024091	ITGAD	1.52354e-09	-0.41
LW_ILN	MXE	ENSSSCG00000010097	LZTR1	9.84473e-05	0.133
LW_ILN	MXE	ENSSSCG00000013601	MARCH2	9.50338e-11	0.134
LW_ILN	MXE	ENSSSCG00000029212	GDE1	1.09206e-29	0.156
LW_ILN	MXE	ENSSSCG00000011849	TNK2	0.000210801	-0.137
LW_ILN	MXE	ENSSSCG00000004044	IGF2R	0.00791176	0.12
LW_ILN	MXE	ENSSSCG00000010620	XPNPEP1	0.00046412	0.199
LW_ILN	MXE	ENSSSCG00000014048	HK3	0.00265342	0.153
LW_ILN	MXE	ENSSSCG00000014048	HK3	0.00238397	0.111
LW_ILN	MXE	ENSSSCG00000000094	SUN2	1.3973e-15	0.111
LW_ILN	MXE	ENSSSCG00000009396	PHF11	4.91057e-06	-0.213
LW_ILN	MXE	ENSSSCG00000015034	SDHD	0.000198033	-0.125
LW_ILN	MXE	ENSSSCG00000003403	APITD1	1.18631e-06	0.129
LW_ILN	MXE	ENSSSCG00000000683	CDCA3	7.05544e-11	0.142
LW_ILN	MXE	ENSSSCG00000003652	AKIRIN1	2.43469e-17	0.141
LW_ILN	MXE	ENSSSCG00000011895	PLA1A	0.00152166	-0.139
LW_ILN	MXE	ENSSSCG00000006751	SIKE1	3.38516e-13	0.113
LW_ILN	MXE	ENSSSCG00000023315	THOC6	0.00541813	-0.131
LW_ILN	MXE	ENSSSCG00000017280	ICAM2	5.90611e-15	0.125
LW_ILN	MXE	ENSSSCG00000023894	NA	0.0134343	0.114
LW_ILN	MXE	ENSSSCG00000023204	AXIN1	0.0031312	-0.105
LW_ILN	MXE	ENSSSCG00000015933	FASTKD1	0.00339546	-0.1
LW_ILN	MXE	ENSSSCG00000010170	DISC1	1.38616e-11	-0.108
LW_ILN	MXE	ENSSSCG00000007133	ACSS1	1.02434e-58	0.197
LW_ILN	MXE	ENSSSCG00000000704	TAPBPL	0.00449616	0.125
LW_ILN	MXE	ENSSSCG00000013556	ADGRE1	0.0462229	-0.168
LW_ILN	MXE	ENSSSCG00000007895	ZC3H7A	0.000486797	0.102
LW_ILN	MXE	ENSSSCG00000014060	KIAA1191	0.0333665	0.163
LW_ILN	MXE	ENSSSCG00000014060	KIAA1191	8.30432e-17	0.141
LW_ILN	MXE	ENSSSCG00000013322	IMMP1L	0.0179702	0.149
LW_ILN	MXE	ENSSSCG00000027677	ABI3	1.33033e-34	-0.16
LW_ILN	MXE	ENSSSCG00000003792	LRRC40	0.00420452	-0.202
LW_ILN	MXE	ENSSSCG00000008293	DGUOK	0.00710915	0.136
LW_ILN	MXE	ENSSSCG00000008293	DGUOK	4.05597e-07	0.113
LW_ILN	MXE	ENSSSCG00000008068	NA	4.77408e-16	-0.119
LW_ILN	MXE	ENSSSCG00000017207	NUP85	0.00894745	-0.164
LW_ILN	MXE	ENSSSCG00000014882	RSF1	9.68868e-66	0.159
LW_ILN	MXE	ENSSSCG00000009426	CCDC122	1.2374e-08	-0.347
LW_ILN	MXE	ENSSSCG00000002508	SETD3	4.98112e-16	0.102
LW_ILN	MXE	ENSSSCG00000007609	ARPC1A	5.05297e-06	-0.143
LW_ILN	MXE	ENSSSCG00000029196	DIP2B	1.13733e-09	0.1
LW_ILN	MXE	ENSSSCG00000006337	HSD17B7	1.03359e-17	-0.105
LW_ILN	MXE	ENSSSCG00000011857	LMLN	0.0300454	-0.256
LW_ILN	MXE	ENSSSCG00000008300	STAMBP	0.0227756	0.171
LW_ILN	MXE	ENSSSCG00000016882	PARP8	0.00179912	-0.135
LW_ILN	MXE	ENSSSCG00000028260	NA	0.0340157	0.1
LW_ILN	MXE	ENSSSCG00000028260	NA	5.40613e-13	0.2
LW_ILN	MXE	ENSSSCG00000026106	TXNDC15	3.1947e-33	0.201
LW_ILN	MXE	ENSSSCG00000012035	SYNJ1	0.0166341	-0.105
LW_ILN	MXE	ENSSSCG00000001970	HEATR5A	3.45204e-62	0.185
LW_ILN	MXE	ENSSSCG00000005286	CEP78	0.00430692	-0.171
LW_ILN	MXE	ENSSSCG00000028983	NA	5.16419e-09	0.251
LW_ILN	MXE	ENSSSCG00000014579	NA	0.000895472	-0.107
LW_ILN	MXE	ENSSSCG00000004166	AHI1	1.71491e-78	0.174
LW_ILN	MXE	ENSSSCG00000011446	NEK4	0.0262546	0.118
LW_ILN	MXE	ENSSSCG00000002792	HSF4	0.0126929	-0.159
LW_ILN	MXE	ENSSSCG00000013906	KXD1	1.44271e-05	-0.106
LW_ILN	MXE	ENSSSCG00000014800	RNF121	0.00347217	0.165
LW_ILN	MXE	ENSSSCG00000004382	SEC63	8.41555e-08	0.105
LW_ILN	MXE	ENSSSCG00000008226	POLR1A	0.0209464	-0.104
LW_ILN	MXE	ENSSSCG00000025186	NA	0.000388228	0.126
LW_ILN	MXE	ENSSSCG00000012742	MTM1	0.0108424	-0.253
LW_ILN	MXE	ENSSSCG00000012742	MTM1	5.8848e-44	-0.166
LW_ILN	MXE	ENSSSCG00000004725	ZNF106	1.21445e-24	-0.142
LW_ILN	MXE	ENSSSCG00000004020	SFT2D1	1.21741e-93	0.125
LW_ILN	MXE	ENSSSCG00000010122	CDC45	9.84114e-08	0.179
LW_ILN	MXE	ENSSSCG00000010122	CDC45	3.03958e-18	-0.131
LW_ILN	MXE	ENSSSCG00000027410	CBFA2T2	3.62671e-08	-0.114
LW_ILN	MXE	ENSSSCG00000022011	NMI	1.62553e-22	-0.115
LW_ILN	MXE	ENSSSCG00000011064	ACBD5	2.04617e-16	-0.13
LW_ILN	MXE	ENSSSCG00000009492	GPR180	0.00160418	-0.136
LW_ILN	MXE	ENSSSCG00000013764	RFX1	1.16199e-14	0.231
LW_ILN	MXE	ENSSSCG00000012149	RBBP7	0.000678943	0.112
LW_ILN	MXE	ENSSSCG00000006252	NA	0.00117332	0.132
LW_ILN	MXE	ENSSSCG00000006529	SLC50A1	0.000278088	0.115
LW_ILN	MXE	ENSSSCG00000006912	HFM1	4.04558e-10	0.137
LW_ILN	MXE	ENSSSCG00000030408	DDX58	0.000300085	-0.103
LW_ILN	MXE	ENSSSCG00000027374	C1orf50	7.78312e-25	0.135
LW_ILN	MXE	ENSSSCG00000015476	CHI3L1	2.31225e-18	-0.196
LW_ILN	MXE	ENSSSCG00000007454	ZMYND8	0.00563071	-0.104
LW_ILN	MXE	ENSSSCG00000014431	AFAP1L1	9.9152e-23	-0.226
LW_ILN	MXE	ENSSSCG00000008845	SRD5A3	0.0324803	0.125
LW_ILN	MXE	ENSSSCG00000013638	ILF3	9.31579e-07	-0.111
LW_ILN	MXE	ENSSSCG00000015588	ANGEL2	1.84393e-22	0.141
LW_ILN	MXE	ENSSSCG00000006864	CDC14A	2.4276e-05	0.222
LW_ILN	MXE	ENSSSCG00000012489	TRMT2B	0.0154668	-0.373
LW_ILN	RI	ENSSSCG00000022107	CHTOP	1.46516e-34	-0.143
LW_ILN	RI	ENSSSCG00000006452	CD1D	2.69692e-13	-0.22
LW_ILN	RI	ENSSSCG00000012173	SAT1	1.31328e-87	-0.144
LW_ILN	RI	ENSSSCG00000009585	GADD45G	2.06101e-41	0.143
LW_ILN	RI	ENSSSCG00000010212	ANK3	2.68096e-15	-0.238
LW_ILN	SE	ENSSSCG00000002266	CHD2	3.14328e-23	-0.125
LW_ILN	SE	ENSSSCG00000025248	NA	1.56137e-36	-0.139
LW_ILN	SE	ENSSSCG00000011518	SHQ1	0.0379999	0.135
LW_ILN	SE	ENSSSCG00000028724	NA	7.36303e-10	-0.122
LW_ILN	SE	ENSSSCG00000012944	PELI3	0.00916312	-0.174
LW_ILN	SE	ENSSSCG00000006508	NA	9.7837e-05	0.123
LW_ILN	SE	ENSSSCG00000006871	SLC35A3	1.18432e-06	-0.147
LW_ILN	SE	ENSSSCG00000007925	NAGPA	1.41948e-30	0.179
LW_ILN	SE	ENSSSCG00000001929	PARP6	0.0214552	0.224
LW_ILN	SE	ENSSSCG00000007309	RBM39	0	-0.269
LW_ILN	SE	ENSSSCG00000009075	MFSD8	0.000148171	-0.14
LW_ILN	SE	ENSSSCG00000012118	TLR8	0.000397786	0.214
LW_ILN	SE	ENSSSCG00000008237	RETSAT	0.00195997	-0.111
LW_ILN	SE	ENSSSCG00000013836	WIZ	5.392e-74	-0.284
LW_ILN	SE	ENSSSCG00000000529	NA	3.91562e-29	-0.192
LW_ILN	SE	ENSSSCG00000005060	KTN1	0.0162263	0.139
LW_ILN	SE	ENSSSCG00000005060	KTN1	7.95619e-12	-0.153
LW_ILN	SE	ENSSSCG00000008354	C1D	1.2095e-13	0.115
LW_ILN	SE	ENSSSCG00000013409	NA	6.23346e-17	-0.125
LW_ILN	SE	ENSSSCG00000006470	RRNAD1	5.59424e-05	-0.304
LW_ILN	SE	ENSSSCG00000003580	EYA3	2.19373e-11	0.13
LW_ILN	SE	ENSSSCG00000007855	NA	1.2793e-21	-0.166
LW_ILN	SE	ENSSSCG00000006457	FCRL3	0.0274432	-0.156
LW_ILN	SE	ENSSSCG00000006457	FCRL3	8.58204e-121	-0.489
LW_ILN	SE	ENSSSCG00000006457	FCRL3	2.65328e-28	-0.14
LW_ILN	SE	ENSSSCG00000006457	FCRL3	3.25262e-38	-0.142
LW_ILN	SE	ENSSSCG00000006066	RNF19A	0.0356	0.123
LW_ILN	SE	ENSSSCG00000010987	UBAP2	0.000221064	0.253
LW_ILN	SE	ENSSSCG00000025252	PEX5	8.85242e-08	0.307
LW_ILN	SE	ENSSSCG00000008684	POLN	0.000124408	0.138
LW_ILN	SE	ENSSSCG00000007200	FAM110A	0.0291674	-0.138
LW_ILN	SE	ENSSSCG00000012659	ZNF280C	0.00228555	0.218
LW_ILN	SE	ENSSSCG00000001457	SLA-DQB1	1.78523e-56	-0.106
LW_ILN	SE	ENSSSCG00000027252	HCFC1R1	8.16397e-05	-0.226
LW_ILN	SE	ENSSSCG00000014276	SLC22A5	1.68909e-07	0.146
LW_ILN	SE	ENSSSCG00000028377	CRYZL1	0.000335136	-0.111
LW_ILN	SE	ENSSSCG00000016101	CFLAR	7.19627e-19	0.159
LW_ILN	SE	ENSSSCG00000006000	TAF2	1.97475e-10	0.269
LW_ILN	SE	ENSSSCG00000025114	NA	0.0258755	0.173
LW_ILN	SE	ENSSSCG00000000687	CD4	0.0315794	-0.149
LW_ILN	SE	ENSSSCG00000014015	C5orf45	1.31756e-08	-0.265
LW_ILN	SE	ENSSSCG00000024872	CPT1C	6.64484e-05	-0.1
LW_ILN	SE	ENSSSCG00000009744	SFSWAP	1.93521e-13	-0.141
LW_ILN	SE	ENSSSCG00000001731	CENPQ	0.00643093	0.38
LW_ILN	SE	ENSSSCG00000006827	CYB561D1	1.36548e-06	0.106
LW_ILN	SE	ENSSSCG00000012063	DSCR3	0.000102124	0.199
LW_ILN	SE	ENSSSCG00000026924	KIFC2	0.027155	-0.169
LW_ILN	SE	ENSSSCG00000011026	ARHGAP12	0.00290211	0.176
LW_ILN	SE	ENSSSCG00000003848	LRP8	0.000601221	0.239
LW_ILN	SE	ENSSSCG00000003848	LRP8	4.2192e-18	0.403
LW_ILN	SE	ENSSSCG00000003848	LRP8	1.13893e-06	-0.256
LW_ILN	SE	ENSSSCG00000006350	FCGR2B	5.85116e-164	0.459
LW_ILN	SE	ENSSSCG00000008881	RAPGEF2	0.00916901	-0.128
LW_ILN	SE	ENSSSCG00000026473	NA	9.2704e-05	-0.174
LW_ILN	SE	ENSSSCG00000004408	SMPD2	0.00111941	0.188
LW_ILN	SE	ENSSSCG00000024564	IMMT	8.052e-12	-0.115
LW_ILN	SE	ENSSSCG00000000265	ESPL1	1.09242e-09	0.109
LW_ILN	SE	ENSSSCG00000014868	EMSY	7.70775e-05	0.242
LW_ILN	SE	ENSSSCG00000014868	EMSY	7.553e-05	-0.148
LW_ILN	SE	ENSSSCG00000015947	DCAF17	5.74584e-09	0.198
LW_ILN	SE	ENSSSCG00000015947	DCAF17	5.10194e-09	0.286
LW_ILN	SE	ENSSSCG00000011041	NSUN6	1.94641e-11	-0.146
LW_ILN	SE	ENSSSCG00000011075	KIAA1217	4.12579e-08	-0.221
LW_ILN	SE	ENSSSCG00000023269	EXOC1	1.01587e-19	0.174
LW_ILN	SE	ENSSSCG00000013857	EPS15L1	0.00289711	0.117
LW_ILN	SE	ENSSSCG00000003396	NA	7.59842e-20	-0.177
LW_ILN	SE	ENSSSCG00000013857	EPS15L1	6.55805e-40	-0.312
LW_ILN	SE	ENSSSCG00000003784	LRRIQ3	6.62921e-80	-0.237
LW_ILN	SE	ENSSSCG00000013775	ADGRE5	4.27123e-17	0.136
LW_ILN	SE	ENSSSCG00000028516	LARP4	1.79563e-10	0.119
LW_ILN	SE	ENSSSCG00000015883	MARCH7	1.62046e-292	-0.175
LW_ILN	SE	ENSSSCG00000014304	SEC24A	0.0164847	0.12
LW_ILN	SE	ENSSSCG00000024628	ALKBH8	1.75513e-07	-0.101
LW_ILN	SE	ENSSSCG00000024628	ALKBH8	6.1907e-13	-0.153
LW_ILN	SE	ENSSSCG00000009334	HSPH1	1.74668e-230	-0.33
LW_ILN	SE	ENSSSCG00000005699	HMCN2	6.47982e-24	-0.136
LW_ILN	SE	ENSSSCG00000015878	NA	3.5281e-27	-0.47
LW_ILN	SE	ENSSSCG00000005623	ST6GALNAC6	0.00182281	-0.323
LW_ILN	SE	ENSSSCG00000015720	BIN1	2.99407e-14	-0.248
LW_ILN	SE	ENSSSCG00000010316	KAT6B	0.021008	-0.347
LW_ILN	SE	ENSSSCG00000015908	NA	7.4959e-08	-0.652
LW_ILN	SE	ENSSSCG00000012262	KDM6A	2.57151e-11	0.189
LW_ILN	SE	ENSSSCG00000000925	C12orf29	0.0483032	-0.161
LW_ILN	SE	ENSSSCG00000002341	PAPLN	0.00945368	-0.131
LW_ILN	SE	ENSSSCG00000029349	NA	0.00112415	-0.223
LW_ILN	SE	ENSSSCG00000027446	NA	6.86571e-56	-0.216
LW_ILN	SE	ENSSSCG00000007930	MGRN1	0.00118233	-0.239
LW_ILN	SE	ENSSSCG00000026940	CASP10	0.000639318	0.152
LW_ILN	SE	ENSSSCG00000024481	NA	0.00504902	0.108
LW_ILN	SE	ENSSSCG00000025181	NA	2.70639e-05	0.105
LW_ILN	SE	ENSSSCG00000008297	TPRKB	0.00042699	-0.231
LW_ILN	SE	ENSSSCG00000008337	AAK1	4.46935e-06	-0.125
LW_ILN	SE	ENSSSCG00000017177	ST6GALNAC2	9.20036e-12	-0.126
LW_ILN	SE	ENSSSCG00000014394	RNF14	4.44359e-26	-0.139
LW_ILN	SE	ENSSSCG00000008202	CNNM4	1.80245e-13	-0.18
LW_ILN	SE	ENSSSCG00000009890	MAPKAPK5	0.00472999	0.104
LW_ILN	SE	ENSSSCG00000024201	FAM208A	2.72191e-35	-0.215
LW_ILN	SE	ENSSSCG00000015638	C1orf186	3.80015e-11	0.292
LW_ILN	SE	ENSSSCG00000014240	CSNK1G3	3.49682e-23	-0.242
LW_ILN	SE	ENSSSCG00000021467	EME2	1.9732e-05	0.284
LW_ILN	SE	ENSSSCG00000016567	STRIP2	0.0103254	0.163
LW_ILN	SE	ENSSSCG00000029776	FAM219B	5.38836e-13	-0.164
LW_ILN	SE	ENSSSCG00000009967	PITPNB	2.08014e-10	-0.103
LW_ILN	SE	ENSSSCG00000016395	RIF1	1.22866e-69	-0.195
LW_ILN	SE	ENSSSCG00000004466	TTK	6.05212e-60	0.317
LW_ILN	SE	ENSSSCG00000012521	GPRASP2	7.64305e-06	-0.115
LW_ILN	SE	ENSSSCG00000011741	GOLIM4	3.09981e-26	-0.158
LW_ILN	SE	ENSSSCG00000012586	ALG13	7.9612e-08	0.104
LW_ILN	SE	ENSSSCG00000011350	CCDC51	3.62252e-19	-0.171
LW_ILN	SE	ENSSSCG00000016214	STK16	8.26748e-05	-0.128
LW_ILN	SE	ENSSSCG00000002429	FOXN3	1.7833e-11	-0.142
LW_ILN	SE	ENSSSCG00000004729	GANC	9.40516e-06	-0.363
LW_ILN	SE	ENSSSCG00000015294	CR1	9.13598e-13	0.233
LW_ILN	SE	ENSSSCG00000023296	CENPE	2.98592e-07	0.181
LW_ILN	SE	ENSSSCG00000016954	ERBB2IP	0.0357538	-0.108
LW_ILN	SE	ENSSSCG00000012586	ALG13	9.76849e-08	0.113
LW_ILN	SE	ENSSSCG00000000966	SCO2	5.43568e-22	0.139
LW_ILN	SE	ENSSSCG00000026996	NA	0.0146097	0.152
LW_ILN	SE	ENSSSCG00000013788	NA	0.00888545	-0.122
LW_ILN	SE	ENSSSCG00000008040	TSC2	1.20784e-38	-0.274
LW_ILN	SE	ENSSSCG00000005173	NA	6.32397e-93	0.293
LW_ILN	SE	ENSSSCG00000009142	SEC24B	0.0139157	0.109
LW_ILN	SE	ENSSSCG00000009230	WDFY3	5.16079e-06	-0.165
LW_ILN	SE	ENSSSCG00000026218	FIP1L1	3.80522e-05	-0.247
LW_ILN	SE	ENSSSCG00000012649	SMARCA1	0.00244051	0.103
LW_ILN	SE	ENSSSCG00000010654	ATRNL1	1.48409e-12	-0.157
LW_ILN	SE	ENSSSCG00000029482	CHST15	0.0366591	-0.101
LW_ILN	SE	ENSSSCG00000010519	NA	0.0401223	-0.242
LW_ILN	SE	ENSSSCG00000011317	FYCO1	1.40262e-26	-0.103
LW_ILN	SE	ENSSSCG00000025290	ZNF596	3.65931e-07	-0.166
LW_ILN	SE	ENSSSCG00000013622	TMEM205	0.00255462	0.102
LW_ILN	SE	ENSSSCG00000015586	RPS6KC1	1.7225e-09	0.136
LW_ILN	SE	ENSSSCG00000023801	LANCL2	7.57571e-23	0.312
LW_ILN	SE	ENSSSCG00000022754	SLC39A3	3.95204e-43	0.196
LW_ILN	SE	ENSSSCG00000023801	LANCL2	8.02516e-11	0.193
LW_ILN	SE	ENSSSCG00000013174	CTNND1	5.29114e-35	0.12
LW_ILN	SE	ENSSSCG00000007999	NA	2.99588e-29	-0.321
LW_ILN	SE	ENSSSCG00000012912	TBC1D10C	1.83175e-38	-0.129
LW_ILN	SE	ENSSSCG00000030229	ABHD14A	0.00029679	-0.119
LW_ILN	SE	ENSSSCG00000000681	P3H3	2.51164e-09	-0.372
LW_ILN	SE	ENSSSCG00000013658	S1PR2	9.34828e-21	0.17
LW_ILN	SE	ENSSSCG00000006461	ARHGEF11	0.000344806	0.636
LW_ILN	SE	ENSSSCG00000030255	EIF4G1	0.0252265	0.236
LW_ILN	SE	ENSSSCG00000005782	TM2D3	1.2083e-13	-0.18
LW_ILN	SE	ENSSSCG00000030791	DOCK11	4.31259e-07	-0.147
LW_ILN	SE	ENSSSCG00000009139	PLA2G12A	0.0126215	-0.243
LW_ILN	SE	ENSSSCG00000010118	HIRA	1.20787e-09	0.157
LW_ILN	SE	ENSSSCG00000014370	TMCO6	0.0423407	0.132
LW_ILN	SE	ENSSSCG00000014141	RFESD	4.28351e-07	0.185
LW_ILN	SE	ENSSSCG00000015885	PLA2R1	1.71021e-14	-0.161
LW_ILN	SE	ENSSSCG00000010541	COX15	3.94835e-67	0.259
LW_ILN	SE	ENSSSCG00000028018	EP400	0.0322626	-0.115
LW_ILN	SE	ENSSSCG00000014562	NA	6.9604e-89	0.184
LW_ILN	SE	ENSSSCG00000005658	ZDHHC12	3.0294e-06	-0.181
LW_ILN	SE	ENSSSCG00000004306	ORC3	0.00584381	-0.162
LW_ILN	SE	ENSSSCG00000001242	GABBR1	0.000764004	-0.185
LW_ILN	SE	ENSSSCG00000008262	SEMA4F	0.0282119	0.253
LW_ILN	SE	ENSSSCG00000009244	SEC31A	7.92955e-17	0.158
LW_ILN	SE	ENSSSCG00000015965	GPR155	0.0133927	-0.125
LW_ILN	SE	ENSSSCG00000028964	PIM2	0.0235945	0.114
LW_ILN	SE	ENSSSCG00000016864	C5orf51	0.000249594	-0.16
LW_ILN	SE	ENSSSCG00000005465	SUSD1	5.19205e-38	-0.315
LW_ILN	SE	ENSSSCG00000000739	FOXM1	0.00722545	0.131
LW_ILN	SE	ENSSSCG00000008177	NA	8.86128e-06	0.144
LW_ILN	SE	ENSSSCG00000014207	APC	0.00177713	-0.156
LW_ILN	SE	ENSSSCG00000018049	NA	0.00959647	-0.325
LW_ILN	SE	ENSSSCG00000000702	ZNF384	4.7294e-05	-0.276
LW_ILN	SE	ENSSSCG00000002896	NA	4.52576e-12	0.256
LW_ILN	SE	ENSSSCG00000002896	NA	0.0320889	0.206
LW_ILN	SE	ENSSSCG00000002896	NA	5.46446e-22	-0.234
LW_ILN	SE	ENSSSCG00000016831	SPEF2	5.27968e-06	-0.332
LW_ILN	SE	ENSSSCG00000011379	KLHDC8B	3.21512e-07	-0.11
LW_ILN	SE	ENSSSCG00000001382	DDR1	0.00493909	-0.328
LW_ILN	SE	ENSSSCG00000024361	TFB1M	1.61176e-20	0.113
LW_ILN	SE	ENSSSCG00000013878	PGLS	9.37882e-19	-0.1
LW_ILN	SE	ENSSSCG00000007830	RBBP6	0.0425918	-0.104
LW_ILN	SE	ENSSSCG00000004745	RPAP1	1.00576e-16	0.102
LW_ILN	SE	ENSSSCG00000015671	NA	2.24295e-14	0.268
LW_ILN	SE	ENSSSCG00000007520	GNAS	4.06575e-21	0.201
LW_ILN	SE	ENSSSCG00000007520	GNAS	0.000271387	-0.24
LW_ILN	SE	ENSSSCG00000008842	KIT	0.00152931	-0.291
LW_ILN	SE	ENSSSCG00000002426	ZC3H14	8.19385e-07	-0.119
LW_ILN	SE	ENSSSCG00000028347	PPP1R11	1.14483e-05	-0.144
LW_ILN	SE	ENSSSCG00000010850	ENAH	8.58389e-06	0.144
LW_ILN	SE	ENSSSCG00000009356	RFXAP	4.37931e-12	0.128
LW_ILN	SE	ENSSSCG00000027052	PEX11A	0.000599438	0.277
LW_ILN	SE	ENSSSCG00000030431	RANGRF	0.00273511	-0.119
LW_ILN	SE	ENSSSCG00000011849	TNK2	0.000331099	-0.164
LW_ILN	SE	ENSSSCG00000000753	WNK1	1.30434e-14	0.23
LW_ILN	SE	ENSSSCG00000009975	EMID1	8.26908e-06	-0.154
LW_ILN	SE	ENSSSCG00000005725	TTF1	0.0372862	0.12
LW_ILN	SE	ENSSSCG00000011555	RPUSD3	2.08787e-32	-0.223
LW_ILN	SE	ENSSSCG00000002142	TEP1	0.0418773	-0.131
LW_ILN	SE	ENSSSCG00000014048	HK3	5.89398e-05	-0.219
LW_ILN	SE	ENSSSCG00000014048	HK3	1.62684e-07	-0.28
LW_ILN	SE	ENSSSCG00000028096	NA	1.56693e-26	-0.14
LW_ILN	SE	ENSSSCG00000028096	NA	0.000279825	-0.221
LW_ILN	SE	ENSSSCG00000015815	FGFR1	1.47634e-59	0.17
LW_ILN	SE	ENSSSCG00000016473	NA	5.97117e-05	-0.111
LW_ILN	SE	ENSSSCG00000006751	SIKE1	2.03181e-06	-0.175
LW_ILN	SE	ENSSSCG00000000697	CHD4	0.00901978	-0.14
LW_ILN	SE	ENSSSCG00000013257	ATG13	6.77593e-05	0.15
LW_ILN	SE	ENSSSCG00000008697	HTT	9.40719e-06	-0.149
LW_ILN	SE	ENSSSCG00000001881	MAN2C1	2.33435e-37	-0.361
LW_ILN	SE	ENSSSCG00000001881	MAN2C1	1.05812e-06	-0.311
LW_ILN	SE	ENSSSCG00000000705	CD27	4.03388e-07	-0.681
LW_ILN	SE	ENSSSCG00000017638	BZRAP1	2.08567e-08	-0.174
LW_ILN	SE	ENSSSCG00000014211	YTHDC2	0.0386802	0.135
LW_ILN	SE	ENSSSCG00000005191	MPDZ	4.42302e-13	-0.16
LW_ILN	SE	ENSSSCG00000004888	SERPINB8	0.0418513	-0.273
LW_ILN	SE	ENSSSCG00000004163	BCLAF1	4.12923e-12	-0.117
LW_ILN	SE	ENSSSCG00000027331	COL6A3	9.44326e-05	-0.202
LW_ILN	SE	ENSSSCG00000015310	AKAP9	2.61744e-22	-0.159
LW_ILN	SE	ENSSSCG00000029573	NASP	0.0041937	0.101
LW_ILN	SE	ENSSSCG00000010774	ZNF511	0.022524	-0.119
LW_ILN	SE	ENSSSCG00000013755	CCDC130	0.000855339	-0.549
LW_ILN	SE	ENSSSCG00000009978	AP1B1	1.55807e-06	-0.128
LW_ILN	SE	ENSSSCG00000030284	TRNAU1AP	4.63908e-69	-0.438
LW_ILN	SE	ENSSSCG00000016174	FN1	1.78157e-06	-0.172
LW_ILN	SE	ENSSSCG00000001970	HEATR5A	2.22536e-34	-0.131
LW_ILN	SE	ENSSSCG00000005950	PHF20L1	0.015166	0.178
LW_ILN	SE	ENSSSCG00000001970	HEATR5A	0.0164384	-0.168
LW_ILN	SE	ENSSSCG00000017099	FASTKD3	6.8719e-07	0.112
LW_ILN	SE	ENSSSCG00000013322	IMMP1L	0.00346071	-0.273
LW_ILN	SE	ENSSSCG00000013322	IMMP1L	8.17708e-28	-0.181
LW_ILN	SE	ENSSSCG00000013322	IMMP1L	0.00611895	0.15
LW_ILN	SE	ENSSSCG00000013322	IMMP1L	1.45453e-32	0.165
LW_ILN	SE	ENSSSCG00000009771	DDX55	1.79453e-08	0.194
LW_ILN	SE	ENSSSCG00000022385	BTBD8	0.00154184	0.186
LW_ILN	SE	ENSSSCG00000011882	GOLGB1	1.94122e-05	0.108
LW_ILN	SE	ENSSSCG00000028674	CR2	2.1844e-153	0.17
LW_ILN	SE	ENSSSCG00000006303	NA	8.79899e-19	0.338
LW_ILN	SE	ENSSSCG00000006303	NA	0.0180448	0.227
LW_ILN	SE	ENSSSCG00000014909	SYTL2	8.08529e-05	0.301
LW_ILN	SE	ENSSSCG00000009564	TMEM255B	1.69433e-17	-0.239
LW_ILN	SE	ENSSSCG00000026110	SRPK2	3.51771e-10	-0.261
LW_ILN	SE	ENSSSCG00000009048	GAB1	3.79766e-16	0.443
LW_ILN	SE	ENSSSCG00000004901	PIGN	0.00564583	-0.219
LW_ILN	SE	ENSSSCG00000017360	UBTF	2.80733e-07	-0.183
LW_ILN	SE	ENSSSCG00000017360	UBTF	1.84748e-28	0.219
LW_ILN	SE	ENSSSCG00000004901	PIGN	2.80391e-27	-0.142
LW_ILN	SE	ENSSSCG00000004901	PIGN	0.00113981	-0.228
LW_ILN	SE	ENSSSCG00000010604	SH3PXD2A	0.011639	0.412
LW_ILN	SE	ENSSSCG00000008293	DGUOK	0.000630302	0.16
LW_ILN	SE	ENSSSCG00000025866	PRX	8.4251e-22	-0.393
LW_ILN	SE	ENSSSCG00000010055	GGT5	6.05647e-14	-0.282
LW_ILN	SE	ENSSSCG00000017748	NF1	1.9856e-100	-0.195
LW_ILN	SE	ENSSSCG00000009151	CYP2U1	1.60039e-05	-0.139
LW_ILN	SE	ENSSSCG00000001822	RCCD1	1.18327e-05	-0.202
LW_ILN	SE	ENSSSCG00000006161	IL7	0.00763165	-0.13
LW_ILN	SE	ENSSSCG00000008185	MITD1	1.11012e-11	-0.125
LW_ILN	SE	ENSSSCG00000004516	MBD1	2.58735e-20	-0.208
LW_ILN	SE	ENSSSCG00000009426	CCDC122	0.0429441	-0.186
LW_ILN	SE	ENSSSCG00000030520	NA	1.41386e-07	-0.129
LW_ILN	SE	ENSSSCG00000009583	NA	1.62737e-18	0.215
LW_ILN	SE	ENSSSCG00000007252	DNMT3B	0.00282625	-0.106
LW_ILN	SE	ENSSSCG00000009745	ADGRD1	7.39124e-15	0.383
LW_ILN	SE	ENSSSCG00000006337	HSD17B7	4.80937e-20	0.122
LW_ILN	SE	ENSSSCG00000011393	UBA7	4.01603e-12	-0.154
LW_ILN	SE	ENSSSCG00000000968	SBF1	7.20979e-29	-0.13
LW_ILN	SE	ENSSSCG00000021075	TDRD1	0.0253004	0.213
LW_ILN	SE	ENSSSCG00000012123	RAB9A	2.99797e-05	0.12
LW_ILN	SE	ENSSSCG00000012123	RAB9A	3.28077e-06	0.153
LW_ILN	SE	ENSSSCG00000022839	NA	4.32773e-10	0.193
LW_ILN	SE	ENSSSCG00000000953	NA	8.32386e-06	-0.165
LW_ILN	SE	ENSSSCG00000005367	TSTD2	2.44384e-68	-0.229
LW_ILN	SE	ENSSSCG00000008392	BCL11A	3.61695e-13	0.113
LW_ILN	SE	ENSSSCG00000005717	UCK1	6.88802e-38	-0.215
LW_ILN	SE	ENSSSCG00000021714	PRR3	2.00659e-05	0.255
LW_ILN	SE	ENSSSCG00000002368	LTBP2	0.0319912	0.209
LW_ILN	SE	ENSSSCG00000011632	NA	0.00229901	-0.154
LW_ILN	SE	ENSSSCG00000024315	NA	8.05245e-14	-0.111
LW_ILN	SE	ENSSSCG00000010943	NA	0.0179198	0.121
LW_ILN	SE	ENSSSCG00000004701	CATSPER2	2.33003e-07	0.17
LW_ILN	SE	ENSSSCG00000015948	DYNC1I2	1.24348e-68	-0.169
LW_ILN	SE	ENSSSCG00000015853	NA	1.36657e-26	-0.252
LW_ILN	SE	ENSSSCG00000000648	CLEC7A	6.53064e-07	-0.168
LW_ILN	SE	ENSSSCG00000017794	EFCAB5	1.88434e-14	-0.468
LW_ILN	SE	ENSSSCG00000011498	SLC25A26	0.0127939	0.169
LW_ILN	SE	ENSSSCG00000004698	SERINC4	2.08452e-11	0.169
LW_ILN	SE	ENSSSCG00000004166	AHI1	0.00123094	-0.333
LW_ILN	SE	ENSSSCG00000004832	UBE3A	1.42695e-05	-0.155
LW_ILN	SE	ENSSSCG00000004832	UBE3A	0.000896446	-0.366
LW_ILN	SE	ENSSSCG00000030211	NBR1	9.67475e-46	-0.106
LW_ILN	SE	ENSSSCG00000005987	NA	0.00040514	0.118
LW_ILN	SE	ENSSSCG00000014204	DCP2	4.7502e-11	0.423
LW_ILN	SE	ENSSSCG00000006340	UAP1	2.64261e-13	-0.131
LW_ILN	SE	ENSSSCG00000007108	KIZ	7.30862e-05	0.238
LW_ILN	SE	ENSSSCG00000004709	ZSCAN29	1.45318e-26	0.116
LW_ILN	SE	ENSSSCG00000000588	PLEKHA5	2.34536e-05	-0.195
LW_ILN	SE	ENSSSCG00000023419	NA	1.38831e-05	-0.201
LW_ILN	SE	ENSSSCG00000010251	SUPV3L1	0.00265414	-0.13
LW_ILN	SE	ENSSSCG00000024254	ALKBH7	9.96554e-29	-0.167
LW_ILN	SE	ENSSSCG00000004725	ZNF106	0.0152548	0.135
LW_ILN	SE	ENSSSCG00000004997	PRPF39	0.00492982	-0.146
LW_ILN	SE	ENSSSCG00000029219	SH3BGR	3.83797e-24	-0.481
LW_ILN	SE	ENSSSCG00000017100	MTRR	0.0474995	0.156
LW_ILN	SE	ENSSSCG00000028686	NA	1.91413e-07	0.167
LW_ILN	SE	ENSSSCG00000015492	DARS2	5.33518e-29	0.325
LW_ILN	SE	ENSSSCG00000025564	GAS2L1	3.54652e-12	-0.122
LW_ILN	SE	ENSSSCG00000024006	NA	2.85027e-05	0.139
LW_ILN	SE	ENSSSCG00000010212	ANK3	0.0266779	-0.343
LW_ILN	SE	ENSSSCG00000012241	BCOR	0.00151372	-0.194
LW_ILN	SE	ENSSSCG00000011301	ZDHHC3	5.52822e-60	-0.168
LW_ILN	SE	ENSSSCG00000006912	HFM1	1.13969e-07	-0.401
LW_ILN	SE	ENSSSCG00000006912	HFM1	5.46093e-44	0.474
LW_ILN	SE	ENSSSCG00000004969	KIF23	0.00205213	-0.206
LW_ILN	SE	ENSSSCG00000011553	NA	0.0107713	-0.119
LW_ILN	SE	ENSSSCG00000023304	SRRM2	8.07812e-26	-0.153
LW_ILN	SE	ENSSSCG00000014817	ARAP1	0.0445828	-0.17
LW_ILN	SE	ENSSSCG00000013588	MAP2K7	3.02325e-11	-0.144
LW_ILN	SE	ENSSSCG00000010130	GNB1L	1.21542e-14	0.148
LW_ILN	SE	ENSSSCG00000010600	CALHM2	2.64085e-06	0.142
LW_ILN	SE	ENSSSCG00000004123	NA	0.00697001	-0.294
LW_ILN	SE	ENSSSCG00000011258	EXOG	0.0136313	0.169
LW_ILN	SE	ENSSSCG00000002788	EXOC3L1	4.70371e-15	-0.156
LW_ILN	SE	ENSSSCG00000010302	USP54	1.27907e-68	0.401
LW_ILN	SE	ENSSSCG00000010302	USP54	1.02293e-10	-0.266
LW_ILN	SE	ENSSSCG00000003716	SS18	3.5202e-12	0.206
LW_ILN	SE	ENSSSCG00000023903	ATP5I	2.96994e-31	-0.125
LW_ILN	SE	ENSSSCG00000012396	MED12	0.00197216	-0.122
LW_ILN	SE	ENSSSCG00000011678	XRN1	7.18687e-07	-0.11
LW_ILN	SE	ENSSSCG00000001572	FGD2	9.26911e-05	-0.333
LW_ILN	SE	ENSSSCG00000001572	FGD2	0.0103641	-0.15
LW_ILN	SE	ENSSSCG00000011166	ZMYND11	2.39471e-15	0.157
LW_ILN	SE	ENSSSCG00000029073	CACNB4	8.03062e-27	-0.228
LW_ILN	SE	ENSSSCG00000025401	CDK10	6.35168e-13	-0.175
LW_ILN	SE	ENSSSCG00000014081	COL4A3BP	4.60092e-09	0.199
LW_ILN	SE	ENSSSCG00000025856	TMEM106A	0.0291916	-0.129
LW_ILN	SE	ENSSSCG00000017643	SEPT4	0.00617546	-0.221
LW_ILN	SE	ENSSSCG00000011772	NA	1.35559e-13	-0.385
LW_ILN	SE	ENSSSCG00000030801	GBP6	0.000315074	0.108
LW_ILN	SE	ENSSSCG00000030801	GBP6	6.2564e-08	0.345
LW_ILN	SE	ENSSSCG00000021669	NA	6.03887e-17	-0.15
LW_ILN	SE	ENSSSCG00000027528	TMEM107	0.00385917	-0.132
LW_ILN	SE	ENSSSCG00000021170	FAR1	0.0213667	0.138
LW_ILN	SE	ENSSSCG00000001410	BAG6	0.0254972	-0.216
LW_ILN	SE	ENSSSCG00000029882	NA	0.00585955	0.418
LW_ILN	SE	ENSSSCG00000027130	TNFRSF12A	5.53701e-08	0.15
LW_ILN	SE	ENSSSCG00000002783	SLC9A5	5.17208e-21	-0.321
LW_ILN	SE	ENSSSCG00000024881	NA	1.0129e-22	-0.204
LW_ILN	SE	ENSSSCG00000015882	BAZ2B	3.20567e-18	0.19
LW_ILN	SE	ENSSSCG00000011243	GOLGA4	0.0189766	-0.107
LW_ILN	SE	ENSSSCG00000010741	EDRF1	1.32512e-05	0.111
LW_ILN	SE	ENSSSCG00000024736	ACPT	1.22294e-06	0.172
LW_ILN	SE	ENSSSCG00000007336	NNAT	8.30679e-26	-0.282
LW_ILN	SE	ENSSSCG00000007336	NNAT	0.00492563	-0.303
LW_ILN	SE	ENSSSCG00000009148	LEF1	2.25059e-27	-0.136
LW_Spleen	MXE	ENSSSCG00000011090	NEBL	8.68485e-20	0.19
LW_Spleen	MXE	ENSSSCG00000011477	ACOX2	0.0419001	-0.113
LW_Spleen	MXE	ENSSSCG00000011477	ACOX2	0.00991726	0.164
LW_Spleen	MXE	ENSSSCG00000000519	GLIPR1	0.0390621	0.13
LW_Spleen	MXE	ENSSSCG00000029198	CUL5	0.00106101	0.163
LW_Spleen	MXE	ENSSSCG00000004087	CCDC170	1.66804e-16	-0.252
LW_Spleen	MXE	ENSSSCG00000004311	NA	0.00498448	0.154
LW_Spleen	MXE	ENSSSCG00000024736	ACPT	2.64734e-08	0.143
LW_Spleen	MXE	ENSSSCG00000009319	PAN3	8.09498e-08	-0.115
LW_Spleen	MXE	ENSSSCG00000004897	ZCCHC2	2.91521e-08	-0.145
LW_Spleen	MXE	ENSSSCG00000005998	DEPTOR	1.37731e-10	-0.12
LW_Spleen	MXE	ENSSSCG00000021494	NA	0.000503774	0.197
LW_Spleen	MXE	ENSSSCG00000004929	PARP16	8.38622e-09	-0.137
LW_Spleen	MXE	ENSSSCG00000025323	NA	1.46602e-27	0.102
LW_Spleen	MXE	ENSSSCG00000021310	NA	6.15429e-09	-0.164
LW_Spleen	MXE	ENSSSCG00000006346	NA	5.58684e-18	0.1
LW_Spleen	MXE	ENSSSCG00000022081	PHLDB2	0.000623364	-0.105
LW_Spleen	MXE	ENSSSCG00000030265	NA	8.93413e-06	-0.104
LW_Spleen	MXE	ENSSSCG00000015482	VAMP4	0.00917971	0.14
LW_Spleen	MXE	ENSSSCG00000014998	AASDHPPT	2.44794e-12	-0.106
LW_Spleen	MXE	ENSSSCG00000005060	KTN1	0.000927854	0.146
LW_Spleen	MXE	ENSSSCG00000008639	NA	3.73373e-18	0.11
LW_Spleen	MXE	ENSSSCG00000001700	SLC29A1	3.2608e-17	-0.122
LW_Spleen	MXE	ENSSSCG00000006903	RPAP2	0.0385018	-0.169
LW_Spleen	MXE	ENSSSCG00000013262	AMBRA1	1.47299e-06	-0.106
LW_Spleen	MXE	ENSSSCG00000007855	NA	0.0173584	0.144
LW_Spleen	MXE	ENSSSCG00000012676	MBNL3	0.00588516	-0.306
LW_Spleen	MXE	ENSSSCG00000004634	NA	7.15295e-19	-0.11
LW_Spleen	MXE	ENSSSCG00000017509	RPL19	6.91963e-09	0.112
LW_Spleen	MXE	ENSSSCG00000016005	SESTD1	1.79949e-43	-0.234
LW_Spleen	MXE	ENSSSCG00000015080	CEP164	0.0125816	-0.117
LW_Spleen	MXE	ENSSSCG00000015307	CDK14	0.00136121	-0.158
LW_Spleen	MXE	ENSSSCG00000009998	GATSL3	1.04705e-13	-0.131
LW_Spleen	MXE	ENSSSCG00000014015	C5orf45	4.54535e-16	-0.146
LW_Spleen	MXE	ENSSSCG00000007048	CRLS1	1.54046e-39	0.216
LW_Spleen	MXE	ENSSSCG00000011700	CP	2.30315e-11	0.182
LW_Spleen	MXE	ENSSSCG00000016073	NA	0.0375524	-0.123
LW_Spleen	MXE	ENSSSCG00000006098	DPY19L4	4.30844e-08	0.145
LW_Spleen	MXE	ENSSSCG00000002712	LDHD	0.000275281	0.165
LW_Spleen	MXE	ENSSSCG00000015775	DCTD	0.00141064	0.163
LW_Spleen	MXE	ENSSSCG00000012914	RAD9A	0.000747974	0.143
LW_Spleen	MXE	ENSSSCG00000010011	NA	0.00042236	0.125
LW_Spleen	MXE	ENSSSCG00000011197	OXNAD1	1.59076e-13	0.139
LW_Spleen	MXE	ENSSSCG00000016734	CCM2	0.0160405	-0.155
LW_Spleen	MXE	ENSSSCG00000009334	HSPH1	7.87051e-90	-0.158
LW_Spleen	MXE	ENSSSCG00000014581	TUB	2.49601e-05	0.363
LW_Spleen	MXE	ENSSSCG00000023269	EXOC1	9.25487e-33	0.118
LW_Spleen	MXE	ENSSSCG00000030616	KIAA1551	0.00931094	0.199
LW_Spleen	MXE	ENSSSCG00000030616	KIAA1551	0.000314558	0.211
LW_Spleen	MXE	ENSSSCG00000028378	PHF20	1.7395e-07	-0.137
LW_Spleen	MXE	ENSSSCG00000028378	PHF20	0.00458733	0.132
LW_Spleen	MXE	ENSSSCG00000009061	NAA15	0.0123405	-0.278
LW_Spleen	MXE	ENSSSCG00000024628	ALKBH8	9.40536e-05	-0.106
LW_Spleen	MXE	ENSSSCG00000021803	NA	9.83968e-10	0.139
LW_Spleen	MXE	ENSSSCG00000027438	NA	0.0352165	0.282
LW_Spleen	MXE	ENSSSCG00000001865	SCAPER	3.10573e-17	-0.123
LW_Spleen	MXE	ENSSSCG00000012287	TFE3	1.62633e-10	-0.127
LW_Spleen	MXE	ENSSSCG00000015232	ST3GAL4	3.75666e-10	-0.1
LW_Spleen	MXE	ENSSSCG00000002799	CNOT1	9.89508e-23	-0.101
LW_Spleen	MXE	ENSSSCG00000015085	IL10RA	2.03078e-33	0.112
LW_Spleen	MXE	ENSSSCG00000027765	FAM179B	0.000630781	0.104
LW_Spleen	MXE	ENSSSCG00000027765	FAM179B	3.16031e-22	-0.118
LW_Spleen	MXE	ENSSSCG00000015789	SNX25	7.88683e-25	-0.177
LW_Spleen	MXE	ENSSSCG00000016043	OSGEPL1	0.000476718	0.157
LW_Spleen	MXE	ENSSSCG00000013990	NA	0.000279589	0.16
LW_Spleen	MXE	ENSSSCG00000009720	DDX60	0.0136046	-0.116
LW_Spleen	MXE	ENSSSCG00000013380	NUCB2	0.00562395	0.146
LW_Spleen	MXE	ENSSSCG00000004120	SHPRH	3.65353e-19	-0.164
LW_Spleen	MXE	ENSSSCG00000009259	PAQR3	0.0235915	0.211
LW_Spleen	MXE	ENSSSCG00000000655	KLRF1	0.0480641	0.167
LW_Spleen	MXE	ENSSSCG00000012880	NA	3.24988e-21	-0.121
LW_Spleen	MXE	ENSSSCG00000014126	MSH3	2.2119e-36	0.157
LW_Spleen	MXE	ENSSSCG00000008103	NA	2.70297e-27	0.132
LW_Spleen	MXE	ENSSSCG00000020763	NA	2.20926e-05	-0.141
LW_Spleen	MXE	ENSSSCG00000009650	DOCK5	2.92132e-09	-0.104
LW_Spleen	MXE	ENSSSCG00000006936	ODF2L	0.0304459	0.314
LW_Spleen	MXE	ENSSSCG00000028293	RCOR3	0.00291173	0.108
LW_Spleen	MXE	ENSSSCG00000017615	NA	9.23637e-09	-0.126
LW_Spleen	MXE	ENSSSCG00000022508	UIMC1	1.03519e-28	-0.147
LW_Spleen	MXE	ENSSSCG00000010143	MTR	1.15191e-10	0.115
LW_Spleen	MXE	ENSSSCG00000007735	RABGEF1	1.03888e-10	0.122
LW_Spleen	MXE	ENSSSCG00000029679	TRAPPC1	2.0576e-12	0.12
LW_Spleen	MXE	ENSSSCG00000015586	RPS6KC1	0.000180224	-0.108
LW_Spleen	MXE	ENSSSCG00000010056	GGT1	0.00011583	0.201
LW_Spleen	MXE	ENSSSCG00000014899	PRCP	2.61693e-14	-0.1
LW_Spleen	MXE	ENSSSCG00000008099	ZC3H8	6.15674e-09	0.126
LW_Spleen	MXE	ENSSSCG00000010381	NA	3.70553e-16	-0.142
LW_Spleen	MXE	ENSSSCG00000009956	ADRBK2	1.05482e-28	0.14
LW_Spleen	MXE	ENSSSCG00000012203	TAB3	0.00378247	-0.241
LW_Spleen	MXE	ENSSSCG00000012825	IKBKG	9.57792e-09	0.123
LW_Spleen	MXE	ENSSSCG00000010896	ASPM	1.12087e-22	-0.133
LW_Spleen	MXE	ENSSSCG00000030229	ABHD14A	0.0030283	-0.14
LW_Spleen	MXE	ENSSSCG00000030229	ABHD14A	0.0332883	-0.118
LW_Spleen	MXE	ENSSSCG00000030255	EIF4G1	6.65495e-16	0.134
LW_Spleen	MXE	ENSSSCG00000030255	EIF4G1	0.00245143	0.127
LW_Spleen	MXE	ENSSSCG00000013113	TMEM132A	0.0011267	-0.156
LW_Spleen	MXE	ENSSSCG00000016041	NA	5.48898e-05	0.107
LW_Spleen	MXE	ENSSSCG00000023565	IKZF5	4.63739e-06	-0.169
LW_Spleen	MXE	ENSSSCG00000014562	NA	0.00424045	0.179
LW_Spleen	MXE	ENSSSCG00000000068	EP300	0.0160155	-0.104
LW_Spleen	MXE	ENSSSCG00000002354	COQ6	0.0434573	-0.228
LW_Spleen	MXE	ENSSSCG00000007331	RBL1	2.53326e-25	-0.137
LW_Spleen	MXE	ENSSSCG00000015112	HINFP	7.22593e-71	0.292
LW_Spleen	MXE	ENSSSCG00000016864	C5orf51	0.0145919	0.138
LW_Spleen	MXE	ENSSSCG00000009419	GPALPP1	0.00110467	0.168
LW_Spleen	MXE	ENSSSCG00000011496	ADAMTS9	0.0412065	-0.219
LW_Spleen	MXE	ENSSSCG00000027767	FAM35A	0.0196435	0.108
LW_Spleen	MXE	ENSSSCG00000027767	FAM35A	4.54222e-06	0.119
LW_Spleen	MXE	ENSSSCG00000008515	MEMO1	1.01055e-06	0.107
LW_Spleen	MXE	ENSSSCG00000013362	UEVLD	7.97525e-16	-0.241
LW_Spleen	MXE	ENSSSCG00000014831	PAAF1	5.7974e-11	-0.15
LW_Spleen	MXE	ENSSSCG00000029212	GDE1	1.44997e-22	0.139
LW_Spleen	MXE	ENSSSCG00000010620	XPNPEP1	6.51899e-15	-0.158
LW_Spleen	MXE	ENSSSCG00000014048	HK3	9.83169e-08	0.107
LW_Spleen	MXE	ENSSSCG00000003101	HIF3A	3.00824e-09	-0.21
LW_Spleen	MXE	ENSSSCG00000013882	FAM129C	0.0401815	0.131
LW_Spleen	MXE	ENSSSCG00000007133	ACSS1	4.55678e-68	0.186
LW_Spleen	MXE	ENSSSCG00000028755	TSSC1	3.15776e-27	0.121
LW_Spleen	MXE	ENSSSCG00000028755	TSSC1	0.0322842	0.117
LW_Spleen	MXE	ENSSSCG00000016970	NA	1.36589e-10	-0.218
LW_Spleen	MXE	ENSSSCG00000013297	CD44	0.0439121	0.309
LW_Spleen	MXE	ENSSSCG00000009664	PTK2B	1.35087e-35	-0.136
LW_Spleen	MXE	ENSSSCG00000013322	IMMP1L	8.79323e-39	0.172
LW_Spleen	MXE	ENSSSCG00000028674	CR2	7.61593e-28	-0.222
LW_Spleen	MXE	ENSSSCG00000001970	HEATR5A	4.44222e-30	-0.185
LW_Spleen	MXE	ENSSSCG00000015327	CASD1	1.54399e-20	0.154
LW_Spleen	MXE	ENSSSCG00000014909	SYTL2	0.00142994	-0.329
LW_Spleen	MXE	ENSSSCG00000028504	RFC2	0.00334449	-0.1
LW_Spleen	MXE	ENSSSCG00000001970	HEATR5A	5.12748e-28	0.155
LW_Spleen	MXE	ENSSSCG00000023611	TNXB	1.24856e-06	-0.117
LW_Spleen	MXE	ENSSSCG00000009128	AP1AR	1.28887e-11	-0.107
LW_Spleen	MXE	ENSSSCG00000001970	HEATR5A	0.00824777	0.109
LW_Spleen	MXE	ENSSSCG00000011079	PIP4K2A	2.564e-19	-0.107
LW_Spleen	MXE	ENSSSCG00000001822	RCCD1	1.86554e-13	-0.187
LW_Spleen	MXE	ENSSSCG00000029539	RAB23	0.0127877	-0.166
LW_Spleen	MXE	ENSSSCG00000025439	NA	1.27686e-32	-0.141
LW_Spleen	MXE	ENSSSCG00000014101	NA	3.29109e-19	-0.109
LW_Spleen	MXE	ENSSSCG00000003707	NPC1	5.53285e-07	-0.113
LW_Spleen	MXE	ENSSSCG00000017296	ACE	0.00704505	-0.121
LW_Spleen	MXE	ENSSSCG00000003905	RAD54L	0.0040655	-0.115
LW_Spleen	MXE	ENSSSCG00000008300	STAMBP	1.98904e-14	-0.141
LW_Spleen	MXE	ENSSSCG00000014390	FCHSD1	2.24424e-05	-0.211
LW_Spleen	MXE	ENSSSCG00000016882	PARP8	0.0020442	-0.156
LW_Spleen	MXE	ENSSSCG00000011085	MLLT10	0.0175741	-0.103
LW_Spleen	MXE	ENSSSCG00000004657	CEP152	1.49892e-28	-0.21
LW_Spleen	MXE	ENSSSCG00000014902	ANKRD42	5.75821e-05	0.117
LW_Spleen	MXE	ENSSSCG00000012884	PPP6R3	0.00324569	0.105
LW_Spleen	MXE	ENSSSCG00000010396	PARG	8.38669e-07	-0.106
LW_Spleen	MXE	ENSSSCG00000029989	MED28	4.13106e-11	0.148
LW_Spleen	MXE	ENSSSCG00000001588	DNAH8	0.00806303	0.267
LW_Spleen	MXE	ENSSSCG00000014800	RNF121	3.19055e-06	0.195
LW_Spleen	MXE	ENSSSCG00000004382	SEC63	8.4331e-08	0.183
LW_Spleen	MXE	ENSSSCG00000004114	ADGB	0.000659857	-0.282
LW_Spleen	MXE	ENSSSCG00000004114	ADGB	0.0308621	0.118
LW_Spleen	MXE	ENSSSCG00000029708	SLC25A38	0.00405438	0.135
LW_Spleen	MXE	ENSSSCG00000004934	DPP8	7.75581e-08	-0.107
LW_Spleen	MXE	ENSSSCG00000004934	DPP8	2.32248e-06	-0.103
LW_Spleen	MXE	ENSSSCG00000029745	FAM193A	1.4829e-05	-0.278
LW_Spleen	MXE	ENSSSCG00000009492	GPR180	1.9368e-06	-0.108
LW_Spleen	MXE	ENSSSCG00000024359	FRA10AC1	2.42409e-09	-0.641
LW_Spleen	MXE	ENSSSCG00000011106	CREM	0.0329546	-0.211
LW_Spleen	MXE	ENSSSCG00000013896	MPV17L2	1.52725e-16	-0.126
LW_Spleen	MXE	ENSSSCG00000014431	AFAP1L1	7.08877e-05	-0.347
LW_Spleen	MXE	ENSSSCG00000008845	SRD5A3	3.36992e-24	0.131
LW_Spleen	MXE	ENSSSCG00000006350	FCGR2B	0.00758195	0.142
LW_Spleen	MXE	ENSSSCG00000005364	TDRD7	1.05086e-14	-0.104
LW_Spleen	MXE	ENSSSCG00000011877	CD86	3.49082e-24	0.101
LW_Spleen	MXE	ENSSSCG00000006543	ADAR	0.00017089	0.143
LW_Spleen	MXE	ENSSSCG00000009069	C4orf33	0.000180743	0.148
LW_Spleen	MXE	ENSSSCG00000013298	PDHX	0.000751023	-0.112
LW_Spleen	MXE	ENSSSCG00000005232	SMARCA2	3.39854e-07	-0.187
LW_Spleen	MXE	ENSSSCG00000011258	EXOG	4.81111e-06	-0.121
LW_Spleen	MXE	ENSSSCG00000009652	KCTD9	0.000602702	-0.194
LW_Spleen	MXE	ENSSSCG00000013630	DNM2	2.75448e-13	0.103
LW_Spleen	MXE	ENSSSCG00000006897	NA	9.75519e-13	-0.131
LW_Spleen	MXE	ENSSSCG00000006897	NA	0.00850007	-0.139
LW_Spleen	MXE	ENSSSCG00000010294	NA	0.0110248	0.14
LW_Spleen	MXE	ENSSSCG00000027478	PPCDC	0.000193461	0.142
LW_Spleen	A3SS	ENSSSCG00000023014	CD300LG	0.0184437	0.127
LW_Spleen	A3SS	ENSSSCG00000010712	RPS16	2.93174e-05	-0.199
LW_Spleen	A3SS	ENSSSCG00000005503	TLR4	1.77734e-05	-0.18
LW_Spleen	A3SS	ENSSSCG00000005503	TLR4	0.0032791	0.192
LW_Spleen	A3SS	ENSSSCG00000012576	CHRDL1	0.000692622	-0.105
LW_Spleen	A5SS	ENSSSCG00000005122	TEK	0.00175363	-0.106
LW_Spleen	A5SS	ENSSSCG00000000806	SCAF11	0.000196041	-0.124
LW_Spleen	A5SS	ENSSSCG00000015310	AKAP9	1.72573e-05	0.369
LW_Spleen	A5SS	ENSSSCG00000004535	TCF4	1.30842e-21	0.118
LW_Spleen	RI	ENSSSCG00000001384	VARS2	8.31633e-19	0.195
LW_Spleen	RI	ENSSSCG00000030801	GBP6	0.0462896	-0.127
LW_Spleen	RI	ENSSSCG00000004156	IFNGR1	1.89217e-16	0.334
LW_Spleen	RI	ENSSSCG00000006452	CD1D	0.0320855	-0.114
LW_Spleen	RI	ENSSSCG00000012173	SAT1	1.23726e-21	-0.103
LW_Spleen	RI	ENSSSCG00000000648	CLEC7A	0.00178989	-0.341
LW_Spleen	RI	ENSSSCG00000007807	CD19	1.37988e-08	0.114
LW_Spleen	RI	ENSSSCG00000002792	HSF4	1.51268e-08	0.1
LW_Spleen	SE	ENSSSCG00000014163	NA	0.00375746	0.105
LW_Spleen	SE	ENSSSCG00000007309	RBM39	1.97556e-99	-0.214
LW_Spleen	SE	ENSSSCG00000016643	TMEM168	0.00294453	-0.109
LW_Spleen	SE	ENSSSCG00000013836	WIZ	0.00449899	-0.169
LW_Spleen	SE	ENSSSCG00000013836	WIZ	0.0443607	0.322
LW_Spleen	SE	ENSSSCG00000005060	KTN1	0.0101771	0.168
LW_Spleen	SE	ENSSSCG00000005060	KTN1	3.20226e-183	-0.174
LW_Spleen	SE	ENSSSCG00000005060	KTN1	0.0368731	-0.12
LW_Spleen	SE	ENSSSCG00000021459	NA	5.38828e-25	0.565
LW_Spleen	SE	ENSSSCG00000013409	NA	1.81007e-23	-0.158
LW_Spleen	SE	ENSSSCG00000011485	PTPRG	0.0039026	-0.182
LW_Spleen	SE	ENSSSCG00000005288	TLE4	0.00116214	0.139
LW_Spleen	SE	ENSSSCG00000010313	NA	1.18431e-26	-0.189
LW_Spleen	SE	ENSSSCG00000007855	NA	0.0043806	-0.23
LW_Spleen	SE	ENSSSCG00000006457	FCRL3	0.00295043	-0.148
LW_Spleen	SE	ENSSSCG00000006066	RNF19A	0.0224421	-0.256
LW_Spleen	SE	ENSSSCG00000010987	UBAP2	6.42391e-10	-0.422
LW_Spleen	SE	ENSSSCG00000002755	NFAT5	0.0180027	0.204
LW_Spleen	SE	ENSSSCG00000012653	ZDHHC9	1.6302e-05	-0.111
LW_Spleen	SE	ENSSSCG00000008383	AHSA2	0.000743988	0.137
LW_Spleen	SE	ENSSSCG00000027252	HCFC1R1	0.00540221	-0.22
LW_Spleen	SE	ENSSSCG00000027252	HCFC1R1	0.0439443	-0.353
LW_Spleen	SE	ENSSSCG00000003396	NA	0.0163067	-0.155
LW_Spleen	SE	ENSSSCG00000024872	CPT1C	2.78512e-26	-0.201
LW_Spleen	SE	ENSSSCG00000005308	RUSC2	2.25948e-06	-0.119
LW_Spleen	SE	ENSSSCG00000012676	MBNL3	9.12113e-08	-0.215
LW_Spleen	SE	ENSSSCG00000006000	TAF2	0.00160823	0.166
LW_Spleen	SE	ENSSSCG00000014015	C5orf45	0.000821578	-0.346
LW_Spleen	SE	ENSSSCG00000009744	SFSWAP	0.00157551	-0.105
LW_Spleen	SE	ENSSSCG00000012676	MBNL3	3.72304e-35	-0.615
LW_Spleen	SE	ENSSSCG00000001731	CENPQ	0.0197889	0.321
LW_Spleen	SE	ENSSSCG00000022725	FLOT1	2.03713e-14	-0.103
LW_Spleen	SE	ENSSSCG00000006827	CYB561D1	0.0121954	0.108
LW_Spleen	SE	ENSSSCG00000015670	GTDC1	6.63094e-06	0.271
LW_Spleen	SE	ENSSSCG00000000728	PARP11	0.0373709	-0.108
LW_Spleen	SE	ENSSSCG00000013111	CD6	0.000134794	-0.453
LW_Spleen	SE	ENSSSCG00000015175	VWA5A	1.64023e-06	0.133
LW_Spleen	SE	ENSSSCG00000012063	DSCR3	2.23236e-12	0.147
LW_Spleen	SE	ENSSSCG00000017476	MSL1	3.29775e-06	0.134
LW_Spleen	SE	ENSSSCG00000003848	LRP8	1.06151e-05	-0.234
LW_Spleen	SE	ENSSSCG00000024780	ZFAND1	1.72244e-22	-0.125
LW_Spleen	SE	ENSSSCG00000029967	PEX1	1.60616e-23	0.204
LW_Spleen	SE	ENSSSCG00000007780	ZNF629	0.0213221	-0.121
LW_Spleen	SE	ENSSSCG00000008881	RAPGEF2	2.9556e-18	-0.115
LW_Spleen	SE	ENSSSCG00000005043	DDHD1	9.18595e-20	0.157
LW_Spleen	SE	ENSSSCG00000026473	NA	1.59459e-18	-0.179
LW_Spleen	SE	ENSSSCG00000011353	PFKFB4	6.56026e-07	-0.17
LW_Spleen	SE	ENSSSCG00000007656	PVRIG	6.64114e-19	0.128
LW_Spleen	SE	ENSSSCG00000004216	NA	1.42888e-05	-0.11
LW_Spleen	SE	ENSSSCG00000014868	EMSY	0.0161832	0.114
LW_Spleen	SE	ENSSSCG00000014868	EMSY	2.13185e-21	-0.239
LW_Spleen	SE	ENSSSCG00000009430	AKAP11	2.15079e-83	-0.222
LW_Spleen	SE	ENSSSCG00000014376	HARS2	1.11315e-08	-0.135
LW_Spleen	SE	ENSSSCG00000013857	EPS15L1	7.63107e-06	0.308
LW_Spleen	SE	ENSSSCG00000013857	EPS15L1	0.0412584	0.275
LW_Spleen	SE	ENSSSCG00000003784	LRRIQ3	0.0190219	-0.156
LW_Spleen	SE	ENSSSCG00000015883	MARCH7	1.65387e-204	-0.268
LW_Spleen	SE	ENSSSCG00000027229	B3GNTL1	0.0458453	0.392
LW_Spleen	SE	ENSSSCG00000007568	IQCE	1.7142e-18	0.25
LW_Spleen	SE	ENSSSCG00000009334	HSPH1	0	-0.258
LW_Spleen	SE	ENSSSCG00000003202	NA	2.79472e-65	-0.163
LW_Spleen	SE	ENSSSCG00000008312	DYSF	6.23836e-14	0.328
LW_Spleen	SE	ENSSSCG00000006682	POLR3GL	0.00222733	0.139
LW_Spleen	SE	ENSSSCG00000010105	SMPD4	0.000658104	0.217
LW_Spleen	SE	ENSSSCG00000015878	NA	8.46138e-10	0.133
LW_Spleen	SE	ENSSSCG00000004531	C18orf54	1.10266e-08	0.11
LW_Spleen	SE	ENSSSCG00000011770	DNAJC19	3.43806e-13	-0.11
LW_Spleen	SE	ENSSSCG00000015720	BIN1	6.8072e-06	-0.222
LW_Spleen	SE	ENSSSCG00000001850	ARPIN	0.00418447	-0.123
LW_Spleen	SE	ENSSSCG00000006165	SEC31B	1.03382e-07	0.115
LW_Spleen	SE	ENSSSCG00000006165	SEC31B	0.0148276	0.114
LW_Spleen	SE	ENSSSCG00000003177	BCL2L12	0.0141869	0.149
LW_Spleen	SE	ENSSSCG00000016406	ESYT2	2.10147e-08	0.16
LW_Spleen	SE	ENSSSCG00000004529	POLI	0.0316361	-0.106
LW_Spleen	SE	ENSSSCG00000012262	KDM6A	1.10012e-08	0.124
LW_Spleen	SE	ENSSSCG00000012262	KDM6A	5.87662e-06	-0.101
LW_Spleen	SE	ENSSSCG00000004718	TTBK2	0.0415825	0.133
LW_Spleen	SE	ENSSSCG00000027765	FAM179B	0.0457076	-0.104
LW_Spleen	SE	ENSSSCG00000010215	NA	0.0211037	-0.137
LW_Spleen	SE	ENSSSCG00000012689	ZNF75D	0.00197143	0.24
LW_Spleen	SE	ENSSSCG00000012689	ZNF75D	0.000537005	-0.11
LW_Spleen	SE	ENSSSCG00000012689	ZNF75D	0.000324596	0.38
LW_Spleen	SE	ENSSSCG00000012689	ZNF75D	0.0265546	0.227
LW_Spleen	SE	ENSSSCG00000012689	ZNF75D	0.0146757	0.188
LW_Spleen	SE	ENSSSCG00000016053	NEMP2	0.00271654	0.108
LW_Spleen	SE	ENSSSCG00000029349	NA	0.0396417	-0.18
LW_Spleen	SE	ENSSSCG00000027446	NA	5.14608e-20	-0.179
LW_Spleen	SE	ENSSSCG00000022162	RAB11FIP5	0.039278	-0.278
LW_Spleen	SE	ENSSSCG00000017177	ST6GALNAC2	8.82648e-12	-0.209
LW_Spleen	SE	ENSSSCG00000014394	RNF14	1.02384e-43	-0.134
LW_Spleen	SE	ENSSSCG00000008202	CNNM4	1.3984e-07	-0.193
LW_Spleen	SE	ENSSSCG00000009817	P2RX7	0.00035107	0.153
LW_Spleen	SE	ENSSSCG00000001420	EHMT2	6.64636e-09	-0.137
LW_Spleen	SE	ENSSSCG00000014240	CSNK1G3	0.00226694	-0.1
LW_Spleen	SE	ENSSSCG00000013380	NUCB2	0.0014138	0.17
LW_Spleen	SE	ENSSSCG00000029776	FAM219B	0.000634609	-0.246
LW_Spleen	SE	ENSSSCG00000015022	LAYN	5.40288e-18	-0.138
LW_Spleen	SE	ENSSSCG00000006202	CSPP1	0.00110871	-0.134
LW_Spleen	SE	ENSSSCG00000014267	NA	5.13347e-17	-0.178
LW_Spleen	SE	ENSSSCG00000015814	TACC1	0.000411327	0.245
LW_Spleen	SE	ENSSSCG00000009967	PITPNB	2.01082e-21	-0.118
LW_Spleen	SE	ENSSSCG00000004466	TTK	0.00440319	0.102
LW_Spleen	SE	ENSSSCG00000011689	PLOD2	5.61768e-08	-0.315
LW_Spleen	SE	ENSSSCG00000029414	NA	2.28651e-13	-0.209
LW_Spleen	SE	ENSSSCG00000011741	GOLIM4	4.40845e-66	-0.194
LW_Spleen	SE	ENSSSCG00000012174	APOO	1.87008e-13	-0.333
LW_Spleen	SE	ENSSSCG00000027197	DYRK1B	0.00211759	-0.234
LW_Spleen	SE	ENSSSCG00000017894	WSCD1	0.0370424	-0.261
LW_Spleen	SE	ENSSSCG00000016954	ERBB2IP	0.0158363	-0.12
LW_Spleen	SE	ENSSSCG00000009759	SCARB1	3.80276e-09	-0.109
LW_Spleen	SE	ENSSSCG00000004729	GANC	6.51779e-12	-0.322
LW_Spleen	SE	ENSSSCG00000004729	GANC	2.90316e-14	-0.367
LW_Spleen	SE	ENSSSCG00000004729	GANC	1.39571e-65	-0.452
LW_Spleen	SE	ENSSSCG00000015294	CR1	0.0229282	0.119
LW_Spleen	SE	ENSSSCG00000007963	ZNF263	1.41291e-05	0.161
LW_Spleen	SE	ENSSSCG00000001695	VEGFA	1.60325e-10	0.157
LW_Spleen	SE	ENSSSCG00000026596	SYNRG	4.61324e-32	0.132
LW_Spleen	SE	ENSSSCG00000013788	NA	4.6137e-08	-0.143
LW_Spleen	SE	ENSSSCG00000009732	CHFR	1.20919e-10	0.265
LW_Spleen	SE	ENSSSCG00000009142	SEC24B	0.0131951	0.147
LW_Spleen	SE	ENSSSCG00000026218	FIP1L1	4.9393e-08	-0.217
LW_Spleen	SE	ENSSSCG00000003673	CEP192	0.0340321	0.129
LW_Spleen	SE	ENSSSCG00000011317	FYCO1	0.0371525	-0.108
LW_Spleen	SE	ENSSSCG00000007896	NA	0.00499062	-0.532
LW_Spleen	SE	ENSSSCG00000016300	ATG16L1	0.000556794	0.453
LW_Spleen	SE	ENSSSCG00000001991	DHRS1	1.31959e-06	-0.16
LW_Spleen	SE	ENSSSCG00000011750	PLD1	0.00147813	-0.147
LW_Spleen	SE	ENSSSCG00000026210	FCRL5	0.00300732	0.125
LW_Spleen	SE	ENSSSCG00000026210	FCRL5	5.30539e-10	-0.118
LW_Spleen	SE	ENSSSCG00000021184	OSGIN2	9.71126e-15	-0.122
LW_Spleen	SE	ENSSSCG00000015586	RPS6KC1	0.00228727	0.224
LW_Spleen	SE	ENSSSCG00000007981	NPRL3	2.7372e-24	-0.272
LW_Spleen	SE	ENSSSCG00000014303	JADE2	0.00161396	-0.256
LW_Spleen	SE	ENSSSCG00000024274	NA	0.0265658	0.334
LW_Spleen	SE	ENSSSCG00000013174	CTNND1	0.00530274	-0.113
LW_Spleen	SE	ENSSSCG00000013174	CTNND1	2.61253e-19	0.106
LW_Spleen	SE	ENSSSCG00000012434	NA	3.6867e-06	-0.103
LW_Spleen	SE	ENSSSCG00000010134	TANGO2	2.1539e-17	-0.145
LW_Spleen	SE	ENSSSCG00000000681	P3H3	8.31233e-08	-0.144
LW_Spleen	SE	ENSSSCG00000006461	ARHGEF11	0.006949	0.144
LW_Spleen	SE	ENSSSCG00000015309	MTERF1	1.55378e-08	0.256
LW_Spleen	SE	ENSSSCG00000022610	ZNF317	0.02272	0.109
LW_Spleen	SE	ENSSSCG00000029979	NA	0.0161932	-0.109
LW_Spleen	SE	ENSSSCG00000030791	DOCK11	5.87493e-37	-0.166
LW_Spleen	SE	ENSSSCG00000002828	LPCAT2	3.84201e-17	-0.635
LW_Spleen	SE	ENSSSCG00000009711	NA	0.0032182	0.125
LW_Spleen	SE	ENSSSCG00000014159	NA	0.0135769	-0.137
LW_Spleen	SE	ENSSSCG00000023336	METTL21A	5.94519e-68	0.296
LW_Spleen	SE	ENSSSCG00000026071	NA	4.94764e-16	0.107
LW_Spleen	SE	ENSSSCG00000024999	PPIP5K2	6.00819e-08	-0.231
LW_Spleen	SE	ENSSSCG00000005611	ZNF79	4.5682e-06	0.238
LW_Spleen	SE	ENSSSCG00000015112	HINFP	7.4938e-17	-0.182
LW_Spleen	SE	ENSSSCG00000004065	TIAM2	1.03288e-07	0.539
LW_Spleen	SE	ENSSSCG00000016864	C5orf51	1.14652e-24	-0.139
LW_Spleen	SE	ENSSSCG00000008177	NA	0.000427714	0.127
LW_Spleen	SE	ENSSSCG00000002896	NA	0.0276462	0.112
LW_Spleen	SE	ENSSSCG00000002896	NA	0.022044	-0.317
LW_Spleen	SE	ENSSSCG00000029125	FAM13B	1.41148e-11	-0.208
LW_Spleen	SE	ENSSSCG00000023975	C15orf52	0.032867	-0.152
LW_Spleen	SE	ENSSSCG00000011826	TMEM44	0.00900184	0.567
LW_Spleen	SE	ENSSSCG00000018049	NA	0.0452336	-0.558
LW_Spleen	SE	ENSSSCG00000012076	MX2	0.0172329	-0.1
LW_Spleen	SE	ENSSSCG00000007094	NA	0.0487709	-0.215
LW_Spleen	SE	ENSSSCG00000000702	ZNF384	0.0386239	-0.232
LW_Spleen	SE	ENSSSCG00000000002	GTSE1	0.0096538	0.244
LW_Spleen	SE	ENSSSCG00000009010	ARFIP1	1.5028e-39	0.17
LW_Spleen	SE	ENSSSCG00000026536	DCUN1D2	0.00517725	0.699
LW_Spleen	SE	ENSSSCG00000007466	SLC9A8	8.3622e-08	0.169
LW_Spleen	SE	ENSSSCG00000012328	HUWE1	0.028555	-0.13
LW_Spleen	SE	ENSSSCG00000004134	PEX3	0.0461881	-0.112
LW_Spleen	SE	ENSSSCG00000016535	CALD1	1.73611e-70	-0.139
LW_Spleen	SE	ENSSSCG00000004249	CEP85L	0.0371819	-0.108
LW_Spleen	SE	ENSSSCG00000011496	ADAMTS9	9.81192e-14	-0.11
LW_Spleen	SE	ENSSSCG00000004716	NA	5.09531e-06	0.225
LW_Spleen	SE	ENSSSCG00000024361	TFB1M	0.0116151	0.115
LW_Spleen	SE	ENSSSCG00000011849	TNK2	0.00948439	-0.111
LW_Spleen	SE	ENSSSCG00000027052	PEX11A	2.20768e-24	0.288
LW_Spleen	SE	ENSSSCG00000009815	CAMKK2	1.09741e-18	0.133
LW_Spleen	SE	ENSSSCG00000012125	OFD1	0.0299244	0.107
LW_Spleen	SE	ENSSSCG00000010850	ENAH	0.00185605	-0.383
LW_Spleen	SE	ENSSSCG00000009356	RFXAP	0.0129212	0.13
LW_Spleen	SE	ENSSSCG00000009714	NEK1	0.0319333	-0.233
LW_Spleen	SE	ENSSSCG00000029841	ZNF362	3.20293e-12	-0.309
LW_Spleen	SE	ENSSSCG00000004538	WDR7	0.00367358	0.127
LW_Spleen	SE	ENSSSCG00000000753	WNK1	8.07759e-25	0.123
LW_Spleen	SE	ENSSSCG00000026746	CEP70	0.00192041	0.262
LW_Spleen	SE	ENSSSCG00000026746	CEP70	3.0404e-11	-0.343
LW_Spleen	SE	ENSSSCG00000008941	MOB1B	0.000693826	-0.118
LW_Spleen	SE	ENSSSCG00000004646	NA	0.0027059	-0.15
LW_Spleen	SE	ENSSSCG00000010034	DEPDC5	0.000771873	-0.154
LW_Spleen	SE	ENSSSCG00000011182	ASTE1	0.00154411	0.144
LW_Spleen	SE	ENSSSCG00000007516	STX16	1.15625e-12	0.209
LW_Spleen	SE	ENSSSCG00000007516	STX16	1.00625e-15	-0.199
LW_Spleen	SE	ENSSSCG00000003021	MEGF8	0.00879409	-0.122
LW_Spleen	SE	ENSSSCG00000028096	NA	0.021666	-0.215
LW_Spleen	SE	ENSSSCG00000030017	FOXRED1	5.09018e-05	-0.225
LW_Spleen	SE	ENSSSCG00000016090	SPATS2L	3.80428e-08	0.145
LW_Spleen	SE	ENSSSCG00000016919	SETD9	8.94453e-38	-0.303
LW_Spleen	SE	ENSSSCG00000023204	AXIN1	6.79665e-29	-0.191
LW_Spleen	SE	ENSSSCG00000013882	FAM129C	2.16774e-18	-0.149
LW_Spleen	SE	ENSSSCG00000001881	MAN2C1	0.000156959	0.202
LW_Spleen	SE	ENSSSCG00000001881	MAN2C1	0.00135497	-0.1
LW_Spleen	SE	ENSSSCG00000000705	CD27	0.0391096	-0.108
LW_Spleen	SE	ENSSSCG00000005715	NA	1.31328e-25	0.154
LW_Spleen	SE	ENSSSCG00000027331	COL6A3	2.38331e-49	0.13
LW_Spleen	SE	ENSSSCG00000027331	COL6A3	1.27004e-06	0.197
LW_Spleen	SE	ENSSSCG00000015310	AKAP9	0.00169358	-0.209
LW_Spleen	SE	ENSSSCG00000020887	NA	2.28845e-10	0.333
LW_Spleen	SE	ENSSSCG00000012235	RPGR	7.03538e-72	-0.372
LW_Spleen	SE	ENSSSCG00000013297	CD44	1.02045e-06	-0.297
LW_Spleen	SE	ENSSSCG00000021814	ZMYM2	8.12854e-05	-0.109
LW_Spleen	SE	ENSSSCG00000001970	HEATR5A	1.6827e-26	-0.109
LW_Spleen	SE	ENSSSCG00000003360	WRAP73	2.1583e-144	-0.351
LW_Spleen	SE	ENSSSCG00000009978	AP1B1	0.00142464	-0.19
LW_Spleen	SE	ENSSSCG00000013238	SLC39A13	0.000534711	-0.129
LW_Spleen	SE	ENSSSCG00000016174	FN1	1.64859e-05	0.158
LW_Spleen	SE	ENSSSCG00000016174	FN1	1.61353e-163	-0.292
LW_Spleen	SE	ENSSSCG00000027417	LDLRAD4	4.14657e-06	-0.115
LW_Spleen	SE	ENSSSCG00000005950	PHF20L1	1.76485e-08	0.106
LW_Spleen	SE	ENSSSCG00000014060	KIAA1191	4.369e-10	-0.324
LW_Spleen	SE	ENSSSCG00000013322	IMMP1L	1.47545e-10	-0.109
LW_Spleen	SE	ENSSSCG00000013322	IMMP1L	2.26463e-05	-0.254
LW_Spleen	SE	ENSSSCG00000013909	CRLF1	0.000192604	-0.163
LW_Spleen	SE	ENSSSCG00000014909	SYTL2	8.66306e-05	0.338
LW_Spleen	SE	ENSSSCG00000017360	UBTF	0.0488356	0.122
LW_Spleen	SE	ENSSSCG00000017360	UBTF	1.43395e-103	-0.175
LW_Spleen	SE	ENSSSCG00000008293	DGUOK	0.0263477	0.144
LW_Spleen	SE	ENSSSCG00000010055	GGT5	0.0261362	-0.12
LW_Spleen	SE	ENSSSCG00000009151	CYP2U1	1.31099e-20	-0.136
LW_Spleen	SE	ENSSSCG00000009583	NA	0.00401738	0.12
LW_Spleen	SE	ENSSSCG00000002533	WDR20	6.40663e-12	0.101
LW_Spleen	SE	ENSSSCG00000000968	SBF1	3.33693e-05	-0.131
LW_Spleen	SE	ENSSSCG00000016262	SP140	0.0463764	-0.168
LW_Spleen	SE	ENSSSCG00000002629	FBXO9	2.09342e-12	-0.14
LW_Spleen	SE	ENSSSCG00000000953	NA	2.53052e-24	-0.237
LW_Spleen	SE	ENSSSCG00000011393	UBA7	0.0346123	-0.257
LW_Spleen	SE	ENSSSCG00000012178	NA	8.55213e-58	0.139
LW_Spleen	SE	ENSSSCG00000022611	CAPRIN2	4.4645e-15	-0.162
LW_Spleen	SE	ENSSSCG00000010531	R3HCC1L	0.0031895	0.117
LW_Spleen	SE	ENSSSCG00000016378	PASK	1.63496e-08	0.104
LW_Spleen	SE	ENSSSCG00000021075	TDRD1	0.000787632	0.141
LW_Spleen	SE	ENSSSCG00000004478	MYO6	0.0167017	-0.141
LW_Spleen	SE	ENSSSCG00000000640	NA	2.31768e-33	-0.226
LW_Spleen	SE	ENSSSCG00000005367	TSTD2	1.39407e-07	-0.152
LW_Spleen	SE	ENSSSCG00000024315	NA	6.00643e-09	-0.167
LW_Spleen	SE	ENSSSCG00000021714	PRR3	0.0299145	0.172
LW_Spleen	SE	ENSSSCG00000013314	QSER1	0.0414885	-0.108
LW_Spleen	SE	ENSSSCG00000011594	NR2C2	3.71678e-21	0.346
LW_Spleen	SE	ENSSSCG00000012884	PPP6R3	1.29357e-31	0.258
LW_Spleen	SE	ENSSSCG00000004701	CATSPER2	0.0335658	0.102
LW_Spleen	SE	ENSSSCG00000004701	CATSPER2	0.0128881	-0.166
LW_Spleen	SE	ENSSSCG00000024518	NA	0.00448502	-0.243
LW_Spleen	SE	ENSSSCG00000015948	DYNC1I2	1.86887e-24	-0.134
LW_Spleen	SE	ENSSSCG00000008392	BCL11A	0.000346831	0.133
LW_Spleen	SE	ENSSSCG00000028148	DMD	1.18085e-28	0.149
LW_Spleen	SE	ENSSSCG00000028148	DMD	1.06169e-24	0.318
LW_Spleen	SE	ENSSSCG00000016147	PIKFYVE	0.000127333	0.123
LW_Spleen	SE	ENSSSCG00000012713	ATP11C	2.3828e-49	0.247
LW_Spleen	SE	ENSSSCG00000001588	DNAH8	0.0398111	-0.317
LW_Spleen	SE	ENSSSCG00000008404	MTIF2	3.69303e-36	-0.192
LW_Spleen	SE	ENSSSCG00000030246	NA	0.000363324	0.111
LW_Spleen	SE	ENSSSCG00000015853	NA	5.79639e-77	-0.238
LW_Spleen	SE	ENSSSCG00000010593	CNNM2	0.000518117	-0.251
LW_Spleen	SE	ENSSSCG00000004832	UBE3A	2.0744e-07	-0.142
LW_Spleen	SE	ENSSSCG00000001639	TRERF1	0.00264125	-0.394
LW_Spleen	SE	ENSSSCG00000004077	FBXO5	0.0413709	0.14
LW_Spleen	SE	ENSSSCG00000004077	FBXO5	5.52049e-07	0.179
LW_Spleen	SE	ENSSSCG00000014156	ARRDC3	9.96822e-09	0.169
LW_Spleen	SE	ENSSSCG00000000652	CLEC12A	0.000782425	0.128
LW_Spleen	SE	ENSSSCG00000012249	CXorf38	5.31406e-05	-0.102
LW_Spleen	SE	ENSSSCG00000014204	DCP2	0.0177523	0.206
LW_Spleen	SE	ENSSSCG00000004592	NA	5.26033e-09	-0.111
LW_Spleen	SE	ENSSSCG00000005518	NA	0.00896574	0.112
LW_Spleen	SE	ENSSSCG00000015099	BCL9L	1.70688e-21	-0.313
LW_Spleen	SE	ENSSSCG00000004997	PRPF39	0.00480672	-0.146
LW_Spleen	SE	ENSSSCG00000012727	FMR1	1.06665e-07	0.125
LW_Spleen	SE	ENSSSCG00000005602	GAPVD1	0.00015952	-0.133
LW_Spleen	SE	ENSSSCG00000014329	CDC25C	7.40267e-10	0.143
LW_Spleen	SE	ENSSSCG00000017204	ITGB4	0.0158551	-0.444
LW_Spleen	SE	ENSSSCG00000012241	BCOR	7.67843e-46	-0.166
LW_Spleen	SE	ENSSSCG00000015129	ARHGEF12	0.0127549	0.386
LW_Spleen	SE	ENSSSCG00000006912	HFM1	1.68202e-18	0.221
LW_Spleen	SE	ENSSSCG00000006912	HFM1	3.87323e-21	-0.322
LW_Spleen	SE	ENSSSCG00000008845	SRD5A3	1.02719e-05	0.193
LW_Spleen	SE	ENSSSCG00000008845	SRD5A3	0.0170778	-0.121
LW_Spleen	SE	ENSSSCG00000004969	KIF23	1.49939e-60	-0.229
LW_Spleen	SE	ENSSSCG00000011553	NA	0.00160323	0.196
LW_Spleen	SE	ENSSSCG00000020720	MRVI1	0.0188041	-0.203
LW_Spleen	SE	ENSSSCG00000023304	SRRM2	0.000408326	-0.159
LW_Spleen	SE	ENSSSCG00000012489	TRMT2B	0.00686817	0.164
LW_Spleen	SE	ENSSSCG00000000971	NA	6.50889e-06	-0.119
LW_Spleen	SE	ENSSSCG00000000971	NA	1.58142e-09	-0.299
LW_Spleen	SE	ENSSSCG00000010130	GNB1L	1.99962e-14	-0.334
LW_Spleen	SE	ENSSSCG00000000541	FAR2	0.0176078	0.136
LW_Spleen	SE	ENSSSCG00000006203	COPS5	0.0297541	-0.136
LW_Spleen	SE	ENSSSCG00000006203	COPS5	3.84167e-17	-0.329
LW_Spleen	SE	ENSSSCG00000007753	C16orf58	1.69312e-08	0.223
LW_Spleen	SE	ENSSSCG00000004123	NA	1.23637e-43	-0.213
LW_Spleen	SE	ENSSSCG00000003716	SS18	2.03612e-55	0.205
LW_Spleen	SE	ENSSSCG00000004351	USP45	1.69654e-09	-0.122
LW_Spleen	SE	ENSSSCG00000012396	MED12	0.0202454	-0.122
LW_Spleen	SE	ENSSSCG00000013978	ZNF672	0.0340445	-0.195
LW_Spleen	SE	ENSSSCG00000025731	ALKBH3	0.00449087	-0.294
LW_Spleen	SE	ENSSSCG00000001572	FGD2	0.000651583	-0.161
LW_Spleen	SE	ENSSSCG00000010017	SMTN	4.10246e-105	0.176
LW_Spleen	SE	ENSSSCG00000011090	NEBL	7.11109e-15	-0.111
LW_Spleen	SE	ENSSSCG00000015244	APLP2	2.04845e-76	0.106
LW_Spleen	SE	ENSSSCG00000030801	GBP6	1.19402e-120	0.378
LW_Spleen	SE	ENSSSCG00000001534	ANKS1A	0.011722	0.154
LW_Spleen	SE	ENSSSCG00000021791	SENP7	1.19862e-42	0.205
LW_Spleen	SE	ENSSSCG00000021669	NA	8.37551e-27	-0.175
LW_Spleen	SE	ENSSSCG00000026517	NA	2.02634e-12	-0.421
LW_Spleen	SE	ENSSSCG00000021170	FAR1	0.000987966	0.156
LW_Spleen	SE	ENSSSCG00000000519	GLIPR1	0.00018792	0.166
LW_Spleen	SE	ENSSSCG00000029882	NA	0.0281177	0.452
LW_Spleen	SE	ENSSSCG00000021702	NA	1.42935e-10	0.248
LW_Spleen	SE	ENSSSCG00000010351	CCSER2	0.00387196	-0.134
LW_Spleen	SE	ENSSSCG00000015275	NA	0.00926607	-0.228
LW_Spleen	SE	ENSSSCG00000015882	BAZ2B	3.36697e-12	0.135
LW_Spleen	SE	ENSSSCG00000024881	NA	2.03911e-06	-0.219
LW_Spleen	SE	ENSSSCG00000017400	NAGLU	0.029585	-0.1
LW_Spleen	SE	ENSSSCG00000012508	ARMCX6	1.84213e-24	0.291
LW_Spleen	SE	ENSSSCG00000025792	NA	0.0457688	0.141
LW_Spleen	SE	ENSSSCG00000024736	ACPT	0.000218727	-0.261
LW_Spleen	SE	ENSSSCG00000024736	ACPT	2.95073e-25	-0.178
LW_Spleen	SE	ENSSSCG00000011743	MECOM	0.0462347	-0.15
LW_Spleen	SE	ENSSSCG00000002266	CHD2	0.00776177	-0.117
LW_Spleen	SE	ENSSSCG00000012660	SLC25A14	0.000815836	0.333
LW_Spleen	SE	ENSSSCG00000012660	SLC25A14	0.0130063	0.279
LW_Spleen	SE	ENSSSCG00000009560	NA	5.90717e-05	-0.185
LW_Spleen	SE	ENSSSCG00000027312	PTCH1	0.038172	0.246
LW_Spleen	SE	ENSSSCG00000020775	NA	1.33332e-21	-0.257
LW_Spleen	SE	ENSSSCG00000021663	NA	0.0201819	-0.296
LW_Spleen	SE	ENSSSCG00000012944	PELI3	0.000973371	0.344
LW_Spleen	SE	ENSSSCG00000005914	SHARPIN	1.40526e-21	-0.186
TC_ILN	A3SS	ENSSSCG00000006357	FCER1G	1.49921e-20	-0.169
TC_ILN	A3SS	ENSSSCG00000023014	CD300LG	6.14256e-06	0.348
TC_ILN	A3SS	ENSSSCG00000023014	CD300LG	8.46896e-07	0.281
TC_ILN	A3SS	ENSSSCG00000005503	TLR4	1.18962e-07	-0.115
TC_ILN	A3SS	ENSSSCG00000012583	ACSL4	5.62397e-06	-0.12
TC_ILN	A3SS	ENSSSCG00000017022	HMMR	1.04705e-18	-0.166
TC_ILN	A5SS	ENSSSCG00000015558	SMG7	8.18395e-51	-0.112
TC_ILN	A5SS	ENSSSCG00000004535	TCF4	0.0270698	0.109
TC_ILN	MXE	ENSSSCG00000002382	TMED10	7.60637e-44	0.155
TC_ILN	MXE	ENSSSCG00000011731	SMC4	0.000479349	0.134
TC_ILN	MXE	ENSSSCG00000006363	UFC1	0.00132179	0.104
TC_ILN	MXE	ENSSSCG00000017566	ACSF2	1.29162e-44	-0.127
TC_ILN	MXE	ENSSSCG00000005038	PSMC6	1.95648e-30	0.264
TC_ILN	MXE	ENSSSCG00000006038	ZFPM2	4.64619e-91	0.197
TC_ILN	MXE	ENSSSCG00000008559	TMEM214	1.10942e-07	0.226
TC_ILN	MXE	ENSSSCG00000000511	RAB21	0.0473564	0.103
TC_ILN	MXE	ENSSSCG00000011136	FAM208B	0.00216541	-0.109
TC_ILN	MXE	ENSSSCG00000017072	GALNT10	4.09916e-08	-0.126
TC_ILN	MXE	ENSSSCG00000001009	RIPK1	4.63868e-39	0.173
TC_ILN	MXE	ENSSSCG00000005621	CDK9	0.000577176	0.138
TC_ILN	MXE	ENSSSCG00000011772	NA	1.92011e-10	-0.107
TC_ILN	MXE	ENSSSCG00000016857	DAB2	0.0152487	-0.141
TC_ILN	MXE	ENSSSCG00000028855	NA	0.00924423	0.119
TC_ILN	MXE	ENSSSCG00000030413	PIK3CA	0.00108008	-0.127
TC_ILN	MXE	ENSSSCG00000017100	MTRR	1.46656e-38	0.176
TC_ILN	MXE	ENSSSCG00000010380	MAPK8	2.12948e-14	0.121
TC_ILN	MXE	ENSSSCG00000029882	NA	6.87119e-05	-0.382
TC_ILN	MXE	ENSSSCG00000014969	NA	4.49404e-05	0.163
TC_ILN	MXE	ENSSSCG00000014558	SIRT3	0.0171574	0.259
TC_ILN	MXE	ENSSSCG00000016088	NA	1.44287e-13	0.109
TC_ILN	MXE	ENSSSCG00000002015	AP1G2	0.0140334	0.137
TC_ILN	MXE	ENSSSCG00000007951	CREBBP	1.80028e-13	-0.131
TC_ILN	MXE	ENSSSCG00000012435	MAGT1	0.000140804	0.13
TC_ILN	MXE	ENSSSCG00000015039	BCO2	1.98721e-07	-0.196
TC_ILN	MXE	ENSSSCG00000011243	GOLGA4	8.16395e-09	0.221
TC_ILN	MXE	ENSSSCG00000010897	ZBTB41	3.55313e-50	0.212
TC_ILN	MXE	ENSSSCG00000024736	ACPT	1.85377e-09	-0.159
TC_ILN	MXE	ENSSSCG00000024736	ACPT	0.0277893	-0.12
TC_ILN	MXE	ENSSSCG00000001725	ADGRF5	0.0299438	-0.125
TC_ILN	MXE	ENSSSCG00000017754	NA	0.00596337	0.135
TC_ILN	MXE	ENSSSCG00000002790	TMEM208	0.000153818	0.173
TC_ILN	MXE	ENSSSCG00000002266	CHD2	0.000139938	0.121
TC_ILN	MXE	ENSSSCG00000007187	NSFL1C	9.87707e-10	0.205
TC_ILN	MXE	ENSSSCG00000011336	ELP6	0.0449686	-0.108
TC_ILN	MXE	ENSSSCG00000017412	RAB5C	6.68103e-15	0.14
TC_ILN	MXE	ENSSSCG00000003153	FTL	2.76974e-179	0.178
TC_ILN	MXE	ENSSSCG00000017104	NSUN2	9.37237e-12	0.281
TC_ILN	MXE	ENSSSCG00000009372	MRPS31	8.83726e-21	0.155
TC_ILN	MXE	ENSSSCG00000004943	MAP2K1	5.06493e-10	0.109
TC_ILN	MXE	ENSSSCG00000001878	PTPN9	5.25664e-33	0.157
TC_ILN	MXE	ENSSSCG00000001974	G2E3	0.000402656	-0.112
TC_ILN	MXE	ENSSSCG00000008556	KHK	9.58977e-08	-0.159
TC_ILN	MXE	ENSSSCG00000000964	LMF2	2.23601e-05	0.21
TC_ILN	MXE	ENSSSCG00000012118	TLR8	2.07414e-12	0.158
TC_ILN	MXE	ENSSSCG00000022081	PHLDB2	2.38233e-05	-0.11
TC_ILN	MXE	ENSSSCG00000010566	NA	1.05981e-136	0.353
TC_ILN	MXE	ENSSSCG00000030265	NA	0.0328112	0.127
TC_ILN	MXE	ENSSSCG00000022955	POLR2B	0.00376594	0.132
TC_ILN	MXE	ENSSSCG00000015570	IVNS1ABP	0.0149162	0.123
TC_ILN	MXE	ENSSSCG00000016128	EEF1B2	4.33876e-38	-0.18
TC_ILN	MXE	ENSSSCG00000010226	JMJD1C	0.0396371	0.137
TC_ILN	MXE	ENSSSCG00000029837	NA	0.0251554	-0.237
TC_ILN	MXE	ENSSSCG00000014307	H2AFY	0.00306823	0.121
TC_ILN	MXE	ENSSSCG00000008877	ETFDH	2.75727e-19	-0.167
TC_ILN	MXE	ENSSSCG00000023212	PPP1R14A	1.5346e-12	-0.297
TC_ILN	MXE	ENSSSCG00000005000	FANCM	1.12383e-10	-0.17
TC_ILN	MXE	ENSSSCG00000024023	HNMT	0.0269641	0.121
TC_ILN	MXE	ENSSSCG00000016194	USP37	0.00335031	-0.177
TC_ILN	MXE	ENSSSCG00000009400	RCBTB2	3.2983e-24	0.154
TC_ILN	MXE	ENSSSCG00000002774	FAM65A	1.76702e-17	-0.147
TC_ILN	MXE	ENSSSCG00000017509	RPL19	9.44825e-16	-0.208
TC_ILN	MXE	ENSSSCG00000017509	RPL19	7.36621e-05	-0.125
TC_ILN	MXE	ENSSSCG00000000553	TM7SF3	0.0224282	0.127
TC_ILN	MXE	ENSSSCG00000014190	NA	3.91887e-07	0.125
TC_ILN	MXE	ENSSSCG00000005308	RUSC2	0.0273953	-0.158
TC_ILN	MXE	ENSSSCG00000011889	GSK3B	1.53226e-07	-0.113
TC_ILN	MXE	ENSSSCG00000010136	TRMT2A	8.36246e-05	-0.118
TC_ILN	MXE	ENSSSCG00000010528	ZFYVE27	0.00363729	0.145
TC_ILN	MXE	ENSSSCG00000015080	CEP164	2.78854e-09	0.15
TC_ILN	MXE	ENSSSCG00000024623	USP25	0.000503813	0.177
TC_ILN	MXE	ENSSSCG00000007789	NA	0.0163943	0.104
TC_ILN	MXE	ENSSSCG00000016828	DNAJC21	5.10867e-06	0.161
TC_ILN	MXE	ENSSSCG00000000167	RIC8B	0.0105819	-0.157
TC_ILN	MXE	ENSSSCG00000002299	RAD51B	0.01485	-0.135
TC_ILN	MXE	ENSSSCG00000001512	CUTA	0.00553636	-0.217
TC_ILN	MXE	ENSSSCG00000006098	DPY19L4	0.000754021	0.152
TC_ILN	MXE	ENSSSCG00000022674	DAZAP2	7.76032e-07	0.152
TC_ILN	MXE	ENSSSCG00000011197	OXNAD1	0.000169395	-0.241
TC_ILN	MXE	ENSSSCG00000029577	NOP16	5.76894e-35	0.262
TC_ILN	MXE	ENSSSCG00000027046	USP9Y	2.21872e-40	0.139
TC_ILN	MXE	ENSSSCG00000008540	PPP1CB	2.68686e-21	0.139
TC_ILN	MXE	ENSSSCG00000024316	COX5A	0.013136	0.125
TC_ILN	MXE	ENSSSCG00000024316	COX5A	0.0415815	-0.111
TC_ILN	MXE	ENSSSCG00000029806	NA	0.00554992	0.127
TC_ILN	MXE	ENSSSCG00000015947	DCAF17	0.0217343	-0.235
TC_ILN	MXE	ENSSSCG00000025425	FUK	3.57556e-09	0.145
TC_ILN	MXE	ENSSSCG00000011833	DLG1	1.62047e-30	-0.165
TC_ILN	MXE	ENSSSCG00000023269	EXOC1	0.0302719	-0.117
TC_ILN	MXE	ENSSSCG00000013857	EPS15L1	0.000513182	-0.148
TC_ILN	MXE	ENSSSCG00000030616	KIAA1551	0.000689494	0.151
TC_ILN	MXE	ENSSSCG00000006538	FLAD1	3.5844e-12	-0.108
TC_ILN	MXE	ENSSSCG00000009112	NA	1.56736e-26	0.138
TC_ILN	MXE	ENSSSCG00000011471	FLNB	0.0189266	-0.107
TC_ILN	MXE	ENSSSCG00000012779	ABCD1	0.0267298	0.189
TC_ILN	MXE	ENSSSCG00000009145	OSTC	0.000887873	0.151
TC_ILN	MXE	ENSSSCG00000022742	PRDX6	1.39741e-81	0.186
TC_ILN	MXE	ENSSSCG00000010250	VPS26A	8.90181e-19	0.11
TC_ILN	MXE	ENSSSCG00000010706	SAMD4B	0.00626919	0.166
TC_ILN	MXE	ENSSSCG00000006165	SEC31B	9.0638e-05	0.231
TC_ILN	MXE	ENSSSCG00000004936	VWA9	0.00063473	-0.111
TC_ILN	MXE	ENSSSCG00000004498	HAUS1	1.10162e-05	0.108
TC_ILN	MXE	ENSSSCG00000015866	FMNL2	5.69169e-16	-0.158
TC_ILN	MXE	ENSSSCG00000027765	FAM179B	0.000128787	0.114
TC_ILN	MXE	ENSSSCG00000027765	FAM179B	0.0425031	0.139
TC_ILN	MXE	ENSSSCG00000030222	ANAPC7	1.6185e-16	-0.106
TC_ILN	MXE	ENSSSCG00000030222	ANAPC7	4.71306e-11	0.246
TC_ILN	MXE	ENSSSCG00000009548	ANKRD10	1.59965e-05	0.173
TC_ILN	MXE	ENSSSCG00000010070	SMARCB1	2.04281e-65	-0.141
TC_ILN	MXE	ENSSSCG00000009551	NA	1.54087e-22	0.159
TC_ILN	MXE	ENSSSCG00000015721	ERCC3	7.3001e-76	0.187
TC_ILN	MXE	ENSSSCG00000002440	CCDC88C	0.00783572	0.131
TC_ILN	MXE	ENSSSCG00000003830	MYSM1	6.7091e-06	-0.137
TC_ILN	MXE	ENSSSCG00000003872	EPS15	8.98473e-169	0.19
TC_ILN	MXE	ENSSSCG00000003872	EPS15	3.92528e-30	0.101
TC_ILN	MXE	ENSSSCG00000024172	PAFAH2	5.35652e-18	-0.119
TC_ILN	MXE	ENSSSCG00000014915	NA	6.42954e-14	0.12
TC_ILN	MXE	ENSSSCG00000024201	FAM208A	9.21503e-27	0.279
TC_ILN	MXE	ENSSSCG00000009890	MAPKAPK5	4.17818e-25	-0.243
TC_ILN	MXE	ENSSSCG00000029249	NA	8.56948e-25	0.307
TC_ILN	MXE	ENSSSCG00000005689	FNBP1	6.73685e-06	0.136
TC_ILN	MXE	ENSSSCG00000008406	CCDC88A	0.0345089	-0.118
TC_ILN	MXE	ENSSSCG00000007342	RPRD1B	1.35191e-37	0.147
TC_ILN	MXE	ENSSSCG00000017102	PAPD7	3.52291e-06	0.114
TC_ILN	MXE	ENSSSCG00000009720	DDX60	0.00378487	-0.238
TC_ILN	MXE	ENSSSCG00000013380	NUCB2	1.11238e-08	0.217
TC_ILN	MXE	ENSSSCG00000010652	FAM160B1	9.16487e-17	0.116
TC_ILN	MXE	ENSSSCG00000008247	SUCLG1	9.28537e-28	0.133
TC_ILN	MXE	ENSSSCG00000017755	NOS2	1.51355e-08	-0.2
TC_ILN	MXE	ENSSSCG00000000723	C12orf4	0.00181482	0.264
TC_ILN	MXE	ENSSSCG00000002740	AP1G1	7.53968e-51	0.164
TC_ILN	MXE	ENSSSCG00000015843	UBXN8	2.88137e-08	0.17
TC_ILN	MXE	ENSSSCG00000015843	UBXN8	1.12883e-07	0.141
TC_ILN	MXE	ENSSSCG00000014126	MSH3	7.20524e-36	-0.195
TC_ILN	MXE	ENSSSCG00000002429	FOXN3	7.06111e-26	-0.156
TC_ILN	MXE	ENSSSCG00000011804	RFC4	5.7265e-05	0.24
TC_ILN	MXE	ENSSSCG00000003042	NA	0.000181126	0.13
TC_ILN	MXE	ENSSSCG00000009886	TRAFD1	0.000104294	-0.163
TC_ILN	MXE	ENSSSCG00000012486	CSTF2	0.0263072	0.122
TC_ILN	MXE	ENSSSCG00000016750	YKT6	0.00619477	0.182
TC_ILN	MXE	ENSSSCG00000004941	DIS3L	0.0090847	0.149
TC_ILN	MXE	ENSSSCG00000028293	RCOR3	0.00183799	-0.189
TC_ILN	MXE	ENSSSCG00000009732	CHFR	2.57818e-08	-0.102
TC_ILN	MXE	ENSSSCG00000013572	PNPLA6	5.46511e-18	0.127
TC_ILN	MXE	ENSSSCG00000011367	ARIH2	2.57638e-73	0.181
TC_ILN	MXE	ENSSSCG00000011367	ARIH2	0.0131485	0.162
TC_ILN	MXE	ENSSSCG00000014082	POLK	0.010454	-0.103
TC_ILN	MXE	ENSSSCG00000014249	MARCH3	0.000207365	-0.138
TC_ILN	MXE	ENSSSCG00000006274	NA	4.91237e-24	-0.136
TC_ILN	MXE	ENSSSCG00000006274	NA	3.02719e-10	0.106
TC_ILN	MXE	ENSSSCG00000029760	CIPC	0.000147652	0.224
TC_ILN	MXE	ENSSSCG00000009658	BNIP3L	1.02114e-07	0.176
TC_ILN	MXE	ENSSSCG00000016954	ERBB2IP	6.03521e-24	0.113
TC_ILN	MXE	ENSSSCG00000004582	NA	5.5067e-12	0.132
TC_ILN	MXE	ENSSSCG00000001991	DHRS1	0.0294301	-0.168
TC_ILN	MXE	ENSSSCG00000023171	NA	0.000631436	-0.142
TC_ILN	MXE	ENSSSCG00000008222	NA	0.000254074	0.143
TC_ILN	MXE	ENSSSCG00000008222	NA	0.00456638	-0.11
TC_ILN	MXE	ENSSSCG00000000656	CLEC2B	0.0104773	0.112
TC_ILN	MXE	ENSSSCG00000008614	SMC6	7.61711e-51	-0.104
TC_ILN	MXE	ENSSSCG00000008614	SMC6	1.28905e-75	0.206
TC_ILN	MXE	ENSSSCG00000027049	SNAPIN	1.19304e-19	-0.263
TC_ILN	MXE	ENSSSCG00000000477	HELB	3.21451e-25	0.208
TC_ILN	MXE	ENSSSCG00000016743	OGDH	5.74109e-18	0.108
TC_ILN	MXE	ENSSSCG00000010319	SAMD8	0.0109858	0.116
TC_ILN	MXE	ENSSSCG00000022830	KANSL1L	0.0286224	0.122
TC_ILN	MXE	ENSSSCG00000000555	NA	3.99032e-74	-0.148
TC_ILN	MXE	ENSSSCG00000014343	NA	1.24175e-33	0.149
TC_ILN	MXE	ENSSSCG00000009834	ATXN2	0.00200418	0.171
TC_ILN	MXE	ENSSSCG00000022508	UIMC1	9.70796e-23	-0.13
TC_ILN	MXE	ENSSSCG00000012825	IKBKG	7.08413e-50	-0.205
TC_ILN	MXE	ENSSSCG00000022508	UIMC1	4.76164e-12	-0.154
TC_ILN	MXE	ENSSSCG00000003085	CLPTM1	1.2799e-06	0.153
TC_ILN	MXE	ENSSSCG00000017378	DHX8	0.020336	-0.132
TC_ILN	MXE	ENSSSCG00000010180	TTC13	8.85709e-07	-0.18
TC_ILN	MXE	ENSSSCG00000007066	SLX4IP	0.000465315	-0.13
TC_ILN	MXE	ENSSSCG00000014887	NA	4.06683e-15	0.303
TC_ILN	MXE	ENSSSCG00000025140	ZNF292	8.69118e-05	0.182
TC_ILN	MXE	ENSSSCG00000011317	FYCO1	5.13534e-29	-0.135
TC_ILN	MXE	ENSSSCG00000027139	FYTTD1	2.31068e-08	0.108
TC_ILN	MXE	ENSSSCG00000030255	EIF4G1	4.82503e-06	0.123
TC_ILN	MXE	ENSSSCG00000015700	TMEM163	0.035648	0.101
TC_ILN	MXE	ENSSSCG00000021590	RPL23	8.90141e-19	-0.109
TC_ILN	MXE	ENSSSCG00000021590	RPL23	2.09973e-34	0.14
TC_ILN	MXE	ENSSSCG00000009818	NA	0.00163273	0.333
TC_ILN	MXE	ENSSSCG00000030791	DOCK11	5.23442e-05	-0.103
TC_ILN	MXE	ENSSSCG00000001549	NA	0.00541315	0.121
TC_ILN	MXE	ENSSSCG00000007440	CD40	0.0139272	0.101
TC_ILN	MXE	ENSSSCG00000007440	CD40	8.60055e-10	-0.15
TC_ILN	MXE	ENSSSCG00000003405	PEX14	0.00544486	-0.178
TC_ILN	MXE	ENSSSCG00000007979	LUC7L	5.22052e-12	0.287
TC_ILN	MXE	ENSSSCG00000024673	NME1	1.27142e-50	0.125
TC_ILN	MXE	ENSSSCG00000009524	TMTC4	0.00173213	0.165
TC_ILN	MXE	ENSSSCG00000016772	NA	3.06278e-28	-0.116
TC_ILN	MXE	ENSSSCG00000015090	MPZL3	2.17277e-18	0.159
TC_ILN	MXE	ENSSSCG00000004457	DOPEY1	2.21021e-12	-0.394
TC_ILN	MXE	ENSSSCG00000003670	RLF	0.0080307	0.111
TC_ILN	MXE	ENSSSCG00000003670	RLF	0.0298661	0.105
TC_ILN	MXE	ENSSSCG00000027984	ZWINT	1.0214e-16	0.148
TC_ILN	MXE	ENSSSCG00000009244	SEC31A	0.0316431	-0.116
TC_ILN	MXE	ENSSSCG00000001703	NFKBIE	8.36093e-29	0.122
TC_ILN	MXE	ENSSSCG00000013766	IL27RA	0.0336649	0.111
TC_ILN	MXE	ENSSSCG00000016864	C5orf51	7.93258e-05	0.213
TC_ILN	MXE	ENSSSCG00000011880	EAF2	5.63557e-51	0.194
TC_ILN	MXE	ENSSSCG00000013889	RPL18A	3.94195e-30	-0.157
TC_ILN	MXE	ENSSSCG00000014074	GFM2	5.5778e-05	-0.109
TC_ILN	MXE	ENSSSCG00000013373	SERGEF	2.67577e-08	0.268
TC_ILN	MXE	ENSSSCG00000009612	DOK2	0.000269192	0.2
TC_ILN	MXE	ENSSSCG00000010822	BPNT1	0.00622094	0.138
TC_ILN	MXE	ENSSSCG00000010822	BPNT1	1.15651e-05	0.1
TC_ILN	MXE	ENSSSCG00000007589	NA	0.00044428	-0.279
TC_ILN	MXE	ENSSSCG00000010551	BLOC1S2	1.62203e-07	0.132
TC_ILN	MXE	ENSSSCG00000003642	INPP5B	3.50111e-10	0.121
TC_ILN	MXE	ENSSSCG00000000288	HNRNPA1	0.00340069	0.115
TC_ILN	MXE	ENSSSCG00000001456	SLA-DQA	8.86586e-222	-0.1
TC_ILN	MXE	ENSSSCG00000001456	SLA-DQA	5.93404e-62	0.262
TC_ILN	MXE	ENSSSCG00000017301	TLK2	7.53411e-07	-0.145
TC_ILN	MXE	ENSSSCG00000007513	RAB22A	0.00140562	0.175
TC_ILN	MXE	ENSSSCG00000000902	NR2C1	7.70919e-27	-0.158
TC_ILN	MXE	ENSSSCG00000005056	DLGAP5	1.8435e-15	0.248
TC_ILN	MXE	ENSSSCG00000027767	FAM35A	2.39913e-30	-0.186
TC_ILN	MXE	ENSSSCG00000015104	TRAPPC4	2.58654e-12	0.126
TC_ILN	MXE	ENSSSCG00000000902	NR2C1	1.66452e-63	0.223
TC_ILN	MXE	ENSSSCG00000015104	TRAPPC4	5.59537e-50	0.161
TC_ILN	MXE	ENSSSCG00000014014	TBC1D9B	7.19786e-06	0.113
TC_ILN	MXE	ENSSSCG00000007331	RBL1	9.90335e-05	-0.1
TC_ILN	MXE	ENSSSCG00000004745	RPAP1	7.67706e-05	-0.106
TC_ILN	MXE	ENSSSCG00000015793	UFSP2	3.83209e-12	0.253
TC_ILN	MXE	ENSSSCG00000004893	VPS4B	1.23034e-26	-0.163
TC_ILN	MXE	ENSSSCG00000002426	ZC3H14	1.53692e-61	0.228
TC_ILN	MXE	ENSSSCG00000002426	ZC3H14	1.2909e-31	-0.199
TC_ILN	MXE	ENSSSCG00000003017	TGFB1	6.15981e-38	-0.123
TC_ILN	MXE	ENSSSCG00000017502	PGAP3	4.37442e-14	-0.13
TC_ILN	MXE	ENSSSCG00000013115	CD5	1.25794e-12	-0.147
TC_ILN	MXE	ENSSSCG00000005725	TTF1	3.85079e-10	0.129
TC_ILN	MXE	ENSSSCG00000014831	PAAF1	1.8985e-17	-0.272
TC_ILN	MXE	ENSSSCG00000004002	RPS5	7.74295e-191	0.168
TC_ILN	MXE	ENSSSCG00000011010	C9orf72	2.8536e-11	0.203
TC_ILN	MXE	ENSSSCG00000023306	ELMO2	2.80157e-11	0.149
TC_ILN	MXE	ENSSSCG00000027723	NA	1.79266e-15	0.16
TC_ILN	MXE	ENSSSCG00000002495	SYNE3	0.011201	0.144
TC_ILN	MXE	ENSSSCG00000010620	XPNPEP1	0.00194288	-0.22
TC_ILN	MXE	ENSSSCG00000000295	NA	0.010727	-0.106
TC_ILN	MXE	ENSSSCG00000015861	WDR33	5.31095e-26	-0.135
TC_ILN	MXE	ENSSSCG00000028563	HNRNPR	0.000206823	0.136
TC_ILN	MXE	ENSSSCG00000000683	CDCA3	6.04035e-23	0.233
TC_ILN	MXE	ENSSSCG00000017668	VMP1	2.59738e-15	0.13
TC_ILN	MXE	ENSSSCG00000011895	PLA1A	0.010065	-0.168
TC_ILN	MXE	ENSSSCG00000010391	ERCC6	3.24728e-08	-0.122
TC_ILN	MXE	ENSSSCG00000024230	MYL9	4.21511e-12	0.185
TC_ILN	MXE	ENSSSCG00000018027	TVP23B	0.00408771	0.158
TC_ILN	MXE	ENSSSCG00000006382	SLAMF6	0.03581	0.168
TC_ILN	MXE	ENSSSCG00000006382	SLAMF6	0.00181112	0.161
TC_ILN	MXE	ENSSSCG00000030269	B4GALNT2	1.61395e-18	0.143
TC_ILN	MXE	ENSSSCG00000014147	CCNH	0.000867924	0.107
TC_ILN	MXE	ENSSSCG00000014292	HSPA4	8.26241e-11	0.161
TC_ILN	MXE	ENSSSCG00000010628	SHOC2	6.22278e-11	0.103
TC_ILN	MXE	ENSSSCG00000013426	MUM1	1.81218e-29	0.196
TC_ILN	MXE	ENSSSCG00000009021	NA	4.73127e-10	-0.146
TC_ILN	MXE	ENSSSCG00000015310	AKAP9	4.77566e-13	0.104
TC_ILN	MXE	ENSSSCG00000015310	AKAP9	1.30259e-74	0.301
TC_ILN	MXE	ENSSSCG00000008316	NAGK	5.0091e-33	0.174
TC_ILN	MXE	ENSSSCG00000015286	DSTYK	1.04604e-06	-0.146
TC_ILN	MXE	ENSSSCG00000028755	TSSC1	2.64751e-15	-0.12
TC_ILN	MXE	ENSSSCG00000028755	TSSC1	3.85289e-05	0.114
TC_ILN	MXE	ENSSSCG00000028755	TSSC1	3.71963e-15	0.129
TC_ILN	MXE	ENSSSCG00000028755	TSSC1	8.02107e-48	-0.163
TC_ILN	MXE	ENSSSCG00000003360	WRAP73	0.00215823	0.136
TC_ILN	MXE	ENSSSCG00000002026	EFS	2.80782e-10	0.238
TC_ILN	MXE	ENSSSCG00000014829	MRPL48	2.58288e-22	-0.166
TC_ILN	MXE	ENSSSCG00000007895	ZC3H7A	3.28685e-05	-0.18
TC_ILN	MXE	ENSSSCG00000008010	CHTF18	0.0116335	0.123
TC_ILN	MXE	ENSSSCG00000008722	NA	2.98958e-34	-0.129
TC_ILN	MXE	ENSSSCG00000001398	SLA-6	0.0336932	0.114
TC_ILN	MXE	ENSSSCG00000028674	CR2	1.48288e-27	0.206
TC_ILN	MXE	ENSSSCG00000026925	EMC4	6.66115e-85	0.227
TC_ILN	MXE	ENSSSCG00000002660	MTHFSD	1.63781e-08	0.2
TC_ILN	MXE	ENSSSCG00000007684	PRKRIP1	0.00361233	0.185
TC_ILN	MXE	ENSSSCG00000004411	ZBTB24	0.000880018	0.136
TC_ILN	MXE	ENSSSCG00000000657	CLEC2D	9.45862e-154	-0.115
TC_ILN	MXE	ENSSSCG00000010497	ENTPD1	3.18565e-61	0.17
TC_ILN	MXE	ENSSSCG00000013906	KXD1	4.76912e-16	0.167
TC_ILN	MXE	ENSSSCG00000000033	TSPO	6.16905e-31	0.112
TC_ILN	MXE	ENSSSCG00000022317	SLC38A10	2.46588e-43	-0.14
TC_ILN	MXE	ENSSSCG00000008125	NA	2.28058e-40	0.168
TC_ILN	MXE	ENSSSCG00000014148	TMEM161B	8.31885e-09	0.133
TC_ILN	MXE	ENSSSCG00000013585	EVI5L	0.0112342	0.116
TC_ILN	MXE	ENSSSCG00000011620	NA	1.55324e-29	0.183
TC_ILN	MXE	ENSSSCG00000027658	NA	0.0180578	0.124
TC_ILN	MXE	ENSSSCG00000006337	HSD17B7	1.63599e-06	0.115
TC_ILN	MXE	ENSSSCG00000021819	NA	2.07033e-07	-0.135
TC_ILN	MXE	ENSSSCG00000011393	UBA7	0.000222714	-0.103
TC_ILN	MXE	ENSSSCG00000011393	UBA7	3.84644e-07	0.132
TC_ILN	MXE	ENSSSCG00000011393	UBA7	0.0330379	0.1
TC_ILN	MXE	ENSSSCG00000003691	MYL12B	6.69511e-22	0.198
TC_ILN	MXE	ENSSSCG00000011857	LMLN	9.51971e-45	0.657
TC_ILN	MXE	ENSSSCG00000000663	KLRG1	7.86033e-27	-0.145
TC_ILN	MXE	ENSSSCG00000001884	COMMD4	0.0413824	0.125
TC_ILN	MXE	ENSSSCG00000011901	TMEM39A	0.0378033	0.133
TC_ILN	MXE	ENSSSCG00000009071	JADE1	0.00013409	0.117
TC_ILN	MXE	ENSSSCG00000009833	SH2B3	3.30403e-52	0.26
TC_ILN	MXE	ENSSSCG00000011085	MLLT10	4.14154e-176	0.272
TC_ILN	MXE	ENSSSCG00000016095	NA	1.55935e-64	0.167
TC_ILN	MXE	ENSSSCG00000012149	RBBP7	1.04152e-14	0.15
TC_ILN	MXE	ENSSSCG00000014902	ANKRD42	0.0133725	-0.117
TC_ILN	MXE	ENSSSCG00000009963	TPST2	0.0119242	0.126
TC_ILN	MXE	ENSSSCG00000012149	RBBP7	3.77575e-05	0.105
TC_ILN	MXE	ENSSSCG00000002368	LTBP2	0.00504587	-0.115
TC_ILN	MXE	ENSSSCG00000015480	PRRC2C	8.64208e-05	-0.101
TC_ILN	MXE	ENSSSCG00000030174	AP3S2	6.8389e-09	0.106
TC_ILN	MXE	ENSSSCG00000024825	RPL6	1.38222e-103	-0.133
TC_ILN	MXE	ENSSSCG00000028517	SC5D	9.19576e-08	0.135
TC_ILN	MXE	ENSSSCG00000004077	FBXO5	2.61438e-16	-0.155
TC_ILN	MXE	ENSSSCG00000012132	ASB9	0.0480489	-0.13
TC_ILN	MXE	ENSSSCG00000014800	RNF121	5.38628e-10	0.202
TC_ILN	MXE	ENSSSCG00000023247	OPTN	2.3268e-15	0.107
TC_ILN	MXE	ENSSSCG00000010024	RNF185	0.00287229	0.29
TC_ILN	MXE	ENSSSCG00000029697	NA	2.96901e-11	-0.13
TC_ILN	MXE	ENSSSCG00000012742	MTM1	4.36092e-25	0.154
TC_ILN	MXE	ENSSSCG00000008404	MTIF2	1.76221e-09	0.101
TC_ILN	MXE	ENSSSCG00000004934	DPP8	0.000370286	-0.125
TC_ILN	MXE	ENSSSCG00000010401	NA	2.2425e-09	-0.12
TC_ILN	MXE	ENSSSCG00000015115	CBL	0.00642894	-0.117
TC_ILN	MXE	ENSSSCG00000012727	FMR1	2.96509e-15	-0.252
TC_ILN	MXE	ENSSSCG00000021746	MRPL35	1.14388e-25	0.173
TC_ILN	MXE	ENSSSCG00000000900	VEZT	1.96476e-05	0.116
TC_ILN	MXE	ENSSSCG00000017764	KIAA0100	2.71576e-39	-0.142
TC_ILN	MXE	ENSSSCG00000006529	SLC50A1	0.0403254	-0.112
TC_ILN	MXE	ENSSSCG00000006529	SLC50A1	0.00868804	0.116
TC_ILN	MXE	ENSSSCG00000006529	SLC50A1	1.7239e-05	0.141
TC_ILN	MXE	ENSSSCG00000013896	MPV17L2	8.07857e-15	0.186
TC_ILN	MXE	ENSSSCG00000012850	DEAF1	2.39768e-74	-0.26
TC_ILN	MXE	ENSSSCG00000006388	NA	1.44877e-31	0.118
TC_ILN	MXE	ENSSSCG00000020720	MRVI1	0.0228024	-0.309
TC_ILN	MXE	ENSSSCG00000000838	SLC41A2	6.57071e-12	-0.141
TC_ILN	MXE	ENSSSCG00000010258	AIFM2	0.0312317	0.13
TC_ILN	MXE	ENSSSCG00000012489	TRMT2B	9.10629e-08	-0.309
TC_ILN	MXE	ENSSSCG00000012489	TRMT2B	5.92755e-14	-0.127
TC_ILN	MXE	ENSSSCG00000006283	SCYL3	1.48343e-24	-0.207
TC_ILN	MXE	ENSSSCG00000006203	COPS5	0.00346523	0.119
TC_ILN	MXE	ENSSSCG00000002628	ICK	0.0124694	-0.157
TC_ILN	MXE	ENSSSCG00000003629	AGO4	1.01169e-17	0.115
TC_ILN	MXE	ENSSSCG00000029518	RIOK3	4.91298e-65	0.159
TC_ILN	MXE	ENSSSCG00000025417	BBS2	6.45899e-06	-0.254
TC_ILN	MXE	ENSSSCG00000027017	NR1D2	0.00156964	0.133
TC_ILN	MXE	ENSSSCG00000009240	PLAC8	2.39227e-171	0.195
TC_ILN	MXE	ENSSSCG00000016784	ANKH	0.028681	0.151
TC_ILN	MXE	ENSSSCG00000011382	USP4	1.2436e-35	-0.146
TC_ILN	MXE	ENSSSCG00000006897	NA	7.22719e-09	-0.166
TC_ILN	MXE	ENSSSCG00000015961	CDCA7	0.000282919	-0.117
TC_ILN	MXE	ENSSSCG00000003862	NA	0.0121443	0.133
TC_ILN	MXE	ENSSSCG00000017264	AMZ2	1.02501e-07	-0.107
TC_ILN	MXE	ENSSSCG00000001572	FGD2	0.00247413	0.118
TC_ILN	RI	ENSSSCG00000001384	VARS2	6.72965e-17	-0.106
TC_ILN	RI	ENSSSCG00000013242	ACP2	0.00800002	-0.146
TC_ILN	RI	ENSSSCG00000022107	CHTOP	3.07418e-114	-0.27
TC_ILN	RI	ENSSSCG00000006452	CD1D	3.40375e-184	-0.361
TC_ILN	RI	ENSSSCG00000025736	RECQL4	2.83064e-07	-0.318
TC_ILN	RI	ENSSSCG00000003350	MIB2	6.8347e-34	-0.204
TC_ILN	RI	ENSSSCG00000012173	SAT1	4.10118e-100	-0.291
TC_ILN	RI	ENSSSCG00000001424	SKIV2L	3.56291e-13	-0.123
TC_ILN	RI	ENSSSCG00000011393	UBA7	3.3857e-08	-0.13
TC_ILN	RI	ENSSSCG00000008217	CD8A	0.0143556	-0.144
TC_ILN	SE	ENSSSCG00000000964	LMF2	1.70182e-06	0.127
TC_ILN	SE	ENSSSCG00000012118	TLR8	2.16237e-18	-0.175
TC_ILN	SE	ENSSSCG00000010566	NA	1.2847e-20	0.145
TC_ILN	SE	ENSSSCG00000013836	WIZ	1.60672e-07	-0.114
TC_ILN	SE	ENSSSCG00000021459	NA	2.44969e-23	0.397
TC_ILN	SE	ENSSSCG00000005060	KTN1	0.0322677	-0.1
TC_ILN	SE	ENSSSCG00000011385	NA	0.016893	0.205
TC_ILN	SE	ENSSSCG00000006457	FCRL3	1.51763e-08	-0.246
TC_ILN	SE	ENSSSCG00000006457	FCRL3	2.84906e-29	0.116
TC_ILN	SE	ENSSSCG00000010794	PALB2	0.000541068	-0.179
TC_ILN	SE	ENSSSCG00000027738	LRRFIP2	1.73449e-50	-0.138
TC_ILN	SE	ENSSSCG00000014307	H2AFY	5.50016e-10	-0.131
TC_ILN	SE	ENSSSCG00000008937	AMBN	0.0401762	0.204
TC_ILN	SE	ENSSSCG00000010987	UBAP2	0.0040222	0.228
TC_ILN	SE	ENSSSCG00000002755	NFAT5	0.00666863	-0.135
TC_ILN	SE	ENSSSCG00000001033	SLC35B3	2.38415e-13	-0.326
TC_ILN	SE	ENSSSCG00000000061	PMM1	0.0110412	-0.163
TC_ILN	SE	ENSSSCG00000007200	FAM110A	0.0084022	0.1
TC_ILN	SE	ENSSSCG00000006184	TERF1	1.27734e-05	-0.387
TC_ILN	SE	ENSSSCG00000000003	TTC38	3.65272e-05	-0.1
TC_ILN	SE	ENSSSCG00000016194	USP37	0.0363001	-0.117
TC_ILN	SE	ENSSSCG00000027252	HCFC1R1	2.02627e-08	0.122
TC_ILN	SE	ENSSSCG00000027252	HCFC1R1	2.62689e-07	-0.181
TC_ILN	SE	ENSSSCG00000016005	SESTD1	0.00185176	-0.141
TC_ILN	SE	ENSSSCG00000006000	TAF2	9.20516e-07	0.116
TC_ILN	SE	ENSSSCG00000022401	AGTRAP	3.75786e-18	-0.115
TC_ILN	SE	ENSSSCG00000000167	RIC8B	0.000614531	-0.22
TC_ILN	SE	ENSSSCG00000009744	SFSWAP	1.84176e-35	-0.147
TC_ILN	SE	ENSSSCG00000009123	CAMK2D	0.00624956	0.211
TC_ILN	SE	ENSSSCG00000026305	PDCD1LG2	4.24497e-10	-0.118
TC_ILN	SE	ENSSSCG00000000215	SMARCD1	2.93175e-09	-0.114
TC_ILN	SE	ENSSSCG00000000728	PARP11	0.000735105	-0.167
TC_ILN	SE	ENSSSCG00000007521	NELFCD	0.00390612	-0.103
TC_ILN	SE	ENSSSCG00000014391	ARAP3	0.0125974	-0.251
TC_ILN	SE	ENSSSCG00000011049	DCLRE1C	0.00232109	-0.295
TC_ILN	SE	ENSSSCG00000010030	EIF4ENIF1	0.0241998	0.117
TC_ILN	SE	ENSSSCG00000014349	TMEM173	0.00465235	0.234
TC_ILN	SE	ENSSSCG00000014349	TMEM173	0.0294499	0.142
TC_ILN	SE	ENSSSCG00000004332	BACH2	1.99609e-27	-0.145
TC_ILN	SE	ENSSSCG00000005826	PHPT1	5.13825e-26	-0.224
TC_ILN	SE	ENSSSCG00000008881	RAPGEF2	0.000536905	-0.519
TC_ILN	SE	ENSSSCG00000011684	U2SURP	0.0142785	-0.132
TC_ILN	SE	ENSSSCG00000004408	SMPD2	7.37714e-25	0.113
TC_ILN	SE	ENSSSCG00000014868	EMSY	7.10855e-34	-0.351
TC_ILN	SE	ENSSSCG00000025028	XIAP	0.00390335	-0.101
TC_ILN	SE	ENSSSCG00000011075	KIAA1217	0.00589405	-0.175
TC_ILN	SE	ENSSSCG00000011075	KIAA1217	9.20509e-05	-0.569
TC_ILN	SE	ENSSSCG00000011347	NME6	0.0144825	0.108
TC_ILN	SE	ENSSSCG00000023269	EXOC1	0.00636862	0.186
TC_ILN	SE	ENSSSCG00000013857	EPS15L1	0.00128001	-0.164
TC_ILN	SE	ENSSSCG00000009334	HSPH1	5.69464e-104	-0.139
TC_ILN	SE	ENSSSCG00000023820	NA	0.00652091	-0.164
TC_ILN	SE	ENSSSCG00000015883	MARCH7	6.44925e-263	-0.247
TC_ILN	SE	ENSSSCG00000007568	IQCE	3.12899e-18	-0.194
TC_ILN	SE	ENSSSCG00000024628	ALKBH8	0.000253592	0.13
TC_ILN	SE	ENSSSCG00000003202	NA	3.58661e-11	-0.434
TC_ILN	SE	ENSSSCG00000003468	PLEKHM2	3.62081e-119	-0.25
TC_ILN	SE	ENSSSCG00000006491	PAQR6	0.0366554	-0.1
TC_ILN	SE	ENSSSCG00000004531	C18orf54	6.64015e-19	-0.258
TC_ILN	SE	ENSSSCG00000005623	ST6GALNAC6	6.75829e-23	0.255
TC_ILN	SE	ENSSSCG00000015720	BIN1	7.55578e-08	-0.122
TC_ILN	SE	ENSSSCG00000005225	NA	2.62849e-35	-0.129
TC_ILN	SE	ENSSSCG00000006165	SEC31B	0.000216756	0.254
TC_ILN	SE	ENSSSCG00000016406	ESYT2	0.000189533	-0.166
TC_ILN	SE	ENSSSCG00000010953	ISCA1	1.22473e-05	-0.126
TC_ILN	SE	ENSSSCG00000004529	POLI	7.40867e-08	-0.135
TC_ILN	SE	ENSSSCG00000012262	KDM6A	1.49756e-06	-0.131
TC_ILN	SE	ENSSSCG00000001471	BRD2	6.58267e-05	-0.116
TC_ILN	SE	ENSSSCG00000027765	FAM179B	7.93963e-10	-0.103
TC_ILN	SE	ENSSSCG00000017550	SLC35B1	6.23663e-09	-0.169
TC_ILN	SE	ENSSSCG00000012689	ZNF75D	5.17594e-07	0.147
TC_ILN	SE	ENSSSCG00000012689	ZNF75D	6.53247e-06	-0.146
TC_ILN	SE	ENSSSCG00000012689	ZNF75D	2.2381e-05	0.146
TC_ILN	SE	ENSSSCG00000012689	ZNF75D	3.09744e-14	0.123
TC_ILN	SE	ENSSSCG00000016053	NEMP2	0.000489002	0.159
TC_ILN	SE	ENSSSCG00000027446	NA	1.27919e-07	-0.193
TC_ILN	SE	ENSSSCG00000007930	MGRN1	0.00357487	-0.179
TC_ILN	SE	ENSSSCG00000004653	SECISBP2L	4.05239e-25	-0.104
TC_ILN	SE	ENSSSCG00000026429	ZFP14	4.09458e-08	-0.282
TC_ILN	SE	ENSSSCG00000001420	EHMT2	0.030573	-0.135
TC_ILN	SE	ENSSSCG00000002235	LPCAT4	0.0228188	-0.116
TC_ILN	SE	ENSSSCG00000013723	DHPS	0.0103009	-0.224
TC_ILN	SE	ENSSSCG00000015022	LAYN	4.21415e-09	-0.166
TC_ILN	SE	ENSSSCG00000006202	CSPP1	0.0014371	-0.242
TC_ILN	SE	ENSSSCG00000016395	RIF1	4.77101e-89	-0.253
TC_ILN	SE	ENSSSCG00000011689	PLOD2	0.0122634	-0.142
TC_ILN	SE	ENSSSCG00000011741	GOLIM4	0.000833616	-0.161
TC_ILN	SE	ENSSSCG00000009673	NUGGC	4.03948e-14	0.127
TC_ILN	SE	ENSSSCG00000027197	DYRK1B	0.00243588	-0.206
TC_ILN	SE	ENSSSCG00000014184	PAM	1.69942e-30	-0.19
TC_ILN	SE	ENSSSCG00000007248	ASXL1	8.81083e-149	-0.289
TC_ILN	SE	ENSSSCG00000016520	CREB3L2	2.80891e-11	-0.109
TC_ILN	SE	ENSSSCG00000002429	FOXN3	0.00226572	-0.143
TC_ILN	SE	ENSSSCG00000009759	SCARB1	5.5053e-26	0.153
TC_ILN	SE	ENSSSCG00000023296	CENPE	7.40002e-29	-0.131
TC_ILN	SE	ENSSSCG00000003042	NA	6.86022e-10	-0.124
TC_ILN	SE	ENSSSCG00000015999	FKBP7	1.70902e-17	-0.163
TC_ILN	SE	ENSSSCG00000008040	TSC2	1.55758e-09	0.21
TC_ILN	SE	ENSSSCG00000009823	VPS29	0.00116376	-0.19
TC_ILN	SE	ENSSSCG00000004303	NA	3.64494e-09	-0.229
TC_ILN	SE	ENSSSCG00000009142	SEC24B	4.46749e-07	0.107
TC_ILN	SE	ENSSSCG00000009230	WDFY3	5.20424e-12	-0.149
TC_ILN	SE	ENSSSCG00000016002	CCDC141	4.45648e-14	-0.186
TC_ILN	SE	ENSSSCG00000026218	FIP1L1	2.17651e-18	-0.13
TC_ILN	SE	ENSSSCG00000011950	NXPE3	0.00172162	0.175
TC_ILN	SE	ENSSSCG00000023099	NA	5.88527e-15	0.102
TC_ILN	SE	ENSSSCG00000010519	NA	0.017596	-0.127
TC_ILN	SE	ENSSSCG00000007473	ADNP	2.43491e-33	-0.239
TC_ILN	SE	ENSSSCG00000009238	COQ2	3.21246e-45	-0.471
TC_ILN	SE	ENSSSCG00000027857	DMXL1	0.00791939	-0.31
TC_ILN	SE	ENSSSCG00000007981	NPRL3	0.00427671	-0.104
TC_ILN	SE	ENSSSCG00000024274	NA	0.027903	-0.135
TC_ILN	SE	ENSSSCG00000014303	JADE2	0.000738422	-0.289
TC_ILN	SE	ENSSSCG00000027432	NSUN3	0.00147822	-0.188
TC_ILN	SE	ENSSSCG00000006461	ARHGEF11	0.0443839	-0.121
TC_ILN	SE	ENSSSCG00000022610	ZNF317	0.00482776	0.2
TC_ILN	SE	ENSSSCG00000008736	CPEB2	9.5022e-19	0.2
TC_ILN	SE	ENSSSCG00000015368	HDAC9	0.000123744	-0.116
TC_ILN	SE	ENSSSCG00000001887	SCAMP5	0.00697348	-0.16
TC_ILN	SE	ENSSSCG00000014370	TMCO6	2.48744e-33	0.229
TC_ILN	SE	ENSSSCG00000014141	RFESD	0.00305133	0.104
TC_ILN	SE	ENSSSCG00000011235	UBP1	4.51303e-124	-0.213
TC_ILN	SE	ENSSSCG00000001242	GABBR1	1.61416e-18	-0.157
TC_ILN	SE	ENSSSCG00000007924	NA	0.000294919	-0.174
TC_ILN	SE	ENSSSCG00000023336	METTL21A	3.82748e-11	0.121
TC_ILN	SE	ENSSSCG00000009783	OGFOD2	3.42785e-11	0.215
TC_ILN	SE	ENSSSCG00000010886	NA	5.29522e-05	0.129
TC_ILN	SE	ENSSSCG00000004457	DOPEY1	2.30677e-06	0.161
TC_ILN	SE	ENSSSCG00000008262	SEMA4F	0.0297369	-0.195
TC_ILN	SE	ENSSSCG00000009244	SEC31A	0.000329478	0.256
TC_ILN	SE	ENSSSCG00000011776	YEATS2	0.000549546	-0.102
TC_ILN	SE	ENSSSCG00000017743	CRLF3	8.66885e-17	-0.38
TC_ILN	SE	ENSSSCG00000017795	NSRP1	0.0321122	-0.132
TC_ILN	SE	ENSSSCG00000005465	SUSD1	5.73064e-07	-0.471
TC_ILN	SE	ENSSSCG00000025492	NUDT13	4.22546e-11	0.138
TC_ILN	SE	ENSSSCG00000020858	NA	0.000131853	-0.223
TC_ILN	SE	ENSSSCG00000017277	PECAM1	0.00734872	-0.114
TC_ILN	SE	ENSSSCG00000007331	RBL1	0.00598365	-0.1
TC_ILN	SE	ENSSSCG00000012656	ELF4	0.00471548	-0.108
TC_ILN	SE	ENSSSCG00000029125	FAM13B	3.46316e-08	-0.166
TC_ILN	SE	ENSSSCG00000002896	NA	2.26287e-06	-0.11
TC_ILN	SE	ENSSSCG00000000702	ZNF384	0.000467983	-0.175
TC_ILN	SE	ENSSSCG00000010276	UNC5B	8.33038e-06	0.284
TC_ILN	SE	ENSSSCG00000003859	ZCCHC11	0.00271964	-0.481
TC_ILN	SE	ENSSSCG00000003859	ZCCHC11	0.000731976	-0.163
TC_ILN	SE	ENSSSCG00000007466	SLC9A8	3.97041e-11	-0.112
TC_ILN	SE	ENSSSCG00000007466	SLC9A8	4.31775e-20	0.34
TC_ILN	SE	ENSSSCG00000012328	HUWE1	0.00239972	-0.134
TC_ILN	SE	ENSSSCG00000004716	NA	0.00109994	0.235
TC_ILN	SE	ENSSSCG00000002426	ZC3H14	2.24658e-09	-0.2
TC_ILN	SE	ENSSSCG00000002426	ZC3H14	0.0117493	-0.257
TC_ILN	SE	ENSSSCG00000002426	ZC3H14	2.41659e-15	-0.388
TC_ILN	SE	ENSSSCG00000003017	TGFB1	0.00589584	-0.108
TC_ILN	SE	ENSSSCG00000021439	CCDC66	2.11447e-17	-0.121
TC_ILN	SE	ENSSSCG00000021439	CCDC66	2.25647e-16	-0.11
TC_ILN	SE	ENSSSCG00000021899	PIEZO2	0.0257363	0.317
TC_ILN	SE	ENSSSCG00000011550	CAMK1	1.01352e-06	-0.229
TC_ILN	SE	ENSSSCG00000013894	IL12RB1	6.22346e-06	0.167
TC_ILN	SE	ENSSSCG00000000753	WNK1	0.000108395	0.18
TC_ILN	SE	ENSSSCG00000005725	TTF1	0.000823067	0.11
TC_ILN	SE	ENSSSCG00000005725	TTF1	1.38114e-09	0.106
TC_ILN	SE	ENSSSCG00000005725	TTF1	7.58819e-12	0.293
TC_ILN	SE	ENSSSCG00000014831	PAAF1	6.6703e-11	0.216
TC_ILN	SE	ENSSSCG00000014831	PAAF1	0.0465018	0.172
TC_ILN	SE	ENSSSCG00000004417	NA	0.0052756	0.203
TC_ILN	SE	ENSSSCG00000011849	TNK2	0.0360413	-0.444
TC_ILN	SE	ENSSSCG00000014048	HK3	2.26842e-85	-0.24
TC_ILN	SE	ENSSSCG00000010831	DUSP10	1.87758e-06	-0.126
TC_ILN	SE	ENSSSCG00000014048	HK3	1.38496e-21	-0.149
TC_ILN	SE	ENSSSCG00000012910	RPS6KB2	1.05349e-14	-0.185
TC_ILN	SE	ENSSSCG00000011182	ASTE1	3.71876e-32	0.162
TC_ILN	SE	ENSSSCG00000010742	UROS	0.000260576	-0.11
TC_ILN	SE	ENSSSCG00000015815	FGFR1	0.0164695	0.194
TC_ILN	SE	ENSSSCG00000010698	FGFR2	0.00745714	0.331
TC_ILN	SE	ENSSSCG00000008697	HTT	2.09924e-34	-0.242
TC_ILN	SE	ENSSSCG00000000705	CD27	5.36884e-41	-0.106
TC_ILN	SE	ENSSSCG00000000705	CD27	0.0304277	-0.425
TC_ILN	SE	ENSSSCG00000009901	SIRT4	1.61666e-27	-0.206
TC_ILN	SE	ENSSSCG00000005191	MPDZ	1.14442e-58	-0.41
TC_ILN	SE	ENSSSCG00000004163	BCLAF1	1.92986e-07	-0.105
TC_ILN	SE	ENSSSCG00000027331	COL6A3	2.65305e-30	0.114
TC_ILN	SE	ENSSSCG00000015310	AKAP9	0.00831725	-0.238
TC_ILN	SE	ENSSSCG00000021814	ZMYM2	0.00108763	-0.134
TC_ILN	SE	ENSSSCG00000025854	MMGT1	5.82527e-26	-0.109
TC_ILN	SE	ENSSSCG00000013755	CCDC130	1.01246e-21	-0.534
TC_ILN	SE	ENSSSCG00000009978	AP1B1	1.20769e-11	-0.272
TC_ILN	SE	ENSSSCG00000016174	FN1	2.41563e-13	-0.224
TC_ILN	SE	ENSSSCG00000014060	KIAA1191	4.68641e-21	-0.393
TC_ILN	SE	ENSSSCG00000013322	IMMP1L	1.14871e-24	-0.252
TC_ILN	SE	ENSSSCG00000013322	IMMP1L	5.16336e-23	-0.191
TC_ILN	SE	ENSSSCG00000013322	IMMP1L	0.0199362	-0.145
TC_ILN	SE	ENSSSCG00000011314	LZTFL1	0.000166429	-0.158
TC_ILN	SE	ENSSSCG00000028674	CR2	0	0.25
TC_ILN	SE	ENSSSCG00000028674	CR2	9.04512e-06	0.123
TC_ILN	SE	ENSSSCG00000014909	SYTL2	0.0445436	-0.157
TC_ILN	SE	ENSSSCG00000017360	UBTF	8.48993e-16	-0.137
TC_ILN	SE	ENSSSCG00000017360	UBTF	1.10073e-59	0.156
TC_ILN	SE	ENSSSCG00000008293	DGUOK	0.0167577	0.295
TC_ILN	SE	ENSSSCG00000017748	NF1	0.00132986	-0.196
TC_ILN	SE	ENSSSCG00000009583	NA	0.0153151	0.141
TC_ILN	SE	ENSSSCG00000021706	KIF21B	3.46284e-07	0.206
TC_ILN	SE	ENSSSCG00000004516	MBD1	1.75061e-08	-0.127
TC_ILN	SE	ENSSSCG00000006650	GOLPH3L	2.25053e-40	-0.124
TC_ILN	SE	ENSSSCG00000030520	NA	4.60973e-67	-0.215
TC_ILN	SE	ENSSSCG00000000968	SBF1	6.15335e-18	-0.168
TC_ILN	SE	ENSSSCG00000000953	NA	3.62066e-14	-0.351
TC_ILN	SE	ENSSSCG00000007252	DNMT3B	0.0024817	-0.178
TC_ILN	SE	ENSSSCG00000009015	NA	6.20269e-09	0.196
TC_ILN	SE	ENSSSCG00000021819	NA	9.71612e-12	-0.103
TC_ILN	SE	ENSSSCG00000017694	ACACA	1.21677e-05	-0.11
TC_ILN	SE	ENSSSCG00000010483	PLCE1	9.61744e-16	-0.152
TC_ILN	SE	ENSSSCG00000012123	RAB9A	0.0175146	-0.161
TC_ILN	SE	ENSSSCG00000012123	RAB9A	0.0499676	-0.268
TC_ILN	SE	ENSSSCG00000010476	NA	0.0255765	-0.371
TC_ILN	SE	ENSSSCG00000005367	TSTD2	0.0214834	-0.177
TC_ILN	SE	ENSSSCG00000016095	NA	0.000255895	0.158
TC_ILN	SE	ENSSSCG00000000688	LAG3	1.02733e-88	0.26
TC_ILN	SE	ENSSSCG00000015588	ANGEL2	6.40285e-10	-0.159
TC_ILN	SE	ENSSSCG00000013314	QSER1	3.62319e-07	-0.178
TC_ILN	SE	ENSSSCG00000013314	QSER1	1.6466e-25	-0.15
TC_ILN	SE	ENSSSCG00000005286	CEP78	0.000152887	0.369
TC_ILN	SE	ENSSSCG00000013083	CPSF7	1.42704e-16	-0.327
TC_ILN	SE	ENSSSCG00000002368	LTBP2	4.7182e-09	0.285
TC_ILN	SE	ENSSSCG00000008600	PUM2	0.000260531	0.132
TC_ILN	SE	ENSSSCG00000025305	NA	1.50981e-05	-0.389
TC_ILN	SE	ENSSSCG00000015853	NA	1.24417e-05	-0.146
TC_ILN	SE	ENSSSCG00000000648	CLEC7A	0.00190121	0.112
TC_ILN	SE	ENSSSCG00000013649	ICAM3	2.98733e-10	-0.114
TC_ILN	SE	ENSSSCG00000000042	NA	4.59843e-05	-0.166
TC_ILN	SE	ENSSSCG00000012703	RBMX	0.000345382	-0.302
TC_ILN	SE	ENSSSCG00000004166	AHI1	1.24732e-10	-0.13
TC_ILN	SE	ENSSSCG00000004832	UBE3A	6.19867e-37	0.286
TC_ILN	SE	ENSSSCG00000021363	CHD3	1.34624e-27	-0.174
TC_ILN	SE	ENSSSCG00000012132	ASB9	0.00200107	0.312
TC_ILN	SE	ENSSSCG00000024674	ABL2	5.1252e-08	-0.127
TC_ILN	SE	ENSSSCG00000014387	DIAPH1	0.0198355	-0.186
TC_ILN	SE	ENSSSCG00000006340	UAP1	2.70422e-49	-0.239
TC_ILN	SE	ENSSSCG00000029219	SH3BGR	0.00125646	0.184
TC_ILN	SE	ENSSSCG00000026264	HSPB11	0.00317459	-0.112
TC_ILN	SE	ENSSSCG00000023419	NA	8.49555e-14	0.153
TC_ILN	SE	ENSSSCG00000010401	NA	0.0126476	-0.108
TC_ILN	SE	ENSSSCG00000005602	GAPVD1	1.08527e-73	-0.253
TC_ILN	SE	ENSSSCG00000015564	TSEN15	9.34812e-28	-0.278
TC_ILN	SE	ENSSSCG00000010952	ZCCHC6	0.0063302	-0.178
TC_ILN	SE	ENSSSCG00000010952	ZCCHC6	2.99105e-08	-0.131
TC_ILN	SE	ENSSSCG00000024006	NA	0.000653008	-0.119
TC_ILN	SE	ENSSSCG00000012241	BCOR	1.05811e-05	-0.192
TC_ILN	SE	ENSSSCG00000006252	NA	0.00557781	-0.114
TC_ILN	SE	ENSSSCG00000006529	SLC50A1	0.00498213	0.247
TC_ILN	SE	ENSSSCG00000006529	SLC50A1	2.56887e-19	0.11
TC_ILN	SE	ENSSSCG00000006529	SLC50A1	3.10941e-31	0.18
TC_ILN	SE	ENSSSCG00000027374	C1orf50	1.98507e-06	0.122
TC_ILN	SE	ENSSSCG00000008845	SRD5A3	0.0295479	0.331
TC_ILN	SE	ENSSSCG00000008845	SRD5A3	0.00030052	-0.124
TC_ILN	SE	ENSSSCG00000017100	MTRR	7.16369e-09	0.323
TC_ILN	SE	ENSSSCG00000012889	CHKA	1.50199e-06	-0.151
TC_ILN	SE	ENSSSCG00000020720	MRVI1	0.0126357	-0.354
TC_ILN	SE	ENSSSCG00000023304	SRRM2	1.51718e-48	-0.179
TC_ILN	SE	ENSSSCG00000027594	USP16	3.74948e-06	-0.144
TC_ILN	SE	ENSSSCG00000004620	MYO5A	1.83684e-24	-0.275
TC_ILN	SE	ENSSSCG00000014817	ARAP1	0.00534152	-0.183
TC_ILN	SE	ENSSSCG00000013588	MAP2K7	3.13236e-06	-0.175
TC_ILN	SE	ENSSSCG00000000971	NA	0.00691476	-0.155
TC_ILN	SE	ENSSSCG00000006203	COPS5	4.60973e-15	-0.153
TC_ILN	SE	ENSSSCG00000014028	CLK4	6.66063e-14	0.114
TC_ILN	SE	ENSSSCG00000010302	USP54	0.0147229	0.116
TC_ILN	SE	ENSSSCG00000000267	C12orf10	0.0150282	0.125
TC_ILN	SE	ENSSSCG00000015945	METTL8	1.07776e-05	-0.142
TC_ILN	SE	ENSSSCG00000012396	MED12	6.71645e-24	-0.1
TC_ILN	SE	ENSSSCG00000006897	NA	0.00610354	-0.15
TC_ILN	SE	ENSSSCG00000006897	NA	3.82208e-05	-0.382
TC_ILN	SE	ENSSSCG00000008503	FEZ2	0.000306946	0.111
TC_ILN	SE	ENSSSCG00000014046	ZNF346	0.0200335	-0.103
TC_ILN	SE	ENSSSCG00000025731	ALKBH3	1.23801e-21	-0.296
TC_ILN	SE	ENSSSCG00000025731	ALKBH3	0.044109	-0.364
TC_ILN	SE	ENSSSCG00000025731	ALKBH3	4.28269e-05	-0.138
TC_ILN	SE	ENSSSCG00000001572	FGD2	1.34098e-12	-0.132
TC_ILN	SE	ENSSSCG00000001572	FGD2	0.000692183	-0.159
TC_ILN	SE	ENSSSCG00000001572	FGD2	1.63474e-05	-0.149
TC_ILN	SE	ENSSSCG00000011166	ZMYND11	1.67821e-31	0.154
TC_ILN	SE	ENSSSCG00000009787	CCDC62	2.06843e-33	-0.364
TC_ILN	SE	ENSSSCG00000022958	ZC3H4	0.000205667	-0.131
TC_ILN	SE	ENSSSCG00000015284	MDM4	0.00461399	-0.213
TC_ILN	SE	ENSSSCG00000012327	HSD17B10	1.50995e-05	-0.194
TC_ILN	SE	ENSSSCG00000010003	NA	1.50034e-09	0.237
TC_ILN	SE	ENSSSCG00000017643	SEPT4	0.0231465	-0.17
TC_ILN	SE	ENSSSCG00000001410	BAG6	7.10034e-22	-0.11
TC_ILN	SE	ENSSSCG00000021791	SENP7	0.000471894	0.166
TC_ILN	SE	ENSSSCG00000021669	NA	1.31296e-19	-0.137
TC_ILN	SE	ENSSSCG00000000519	GLIPR1	8.43529e-31	-0.145
TC_ILN	SE	ENSSSCG00000010351	CCSER2	2.4413e-25	-0.302
TC_ILN	SE	ENSSSCG00000011284	NKTR	0.0436241	-0.151
TC_ILN	SE	ENSSSCG00000027130	TNFRSF12A	1.13089e-05	-0.216
TC_ILN	SE	ENSSSCG00000006880	NA	0.0386738	0.458
TC_ILN	SE	ENSSSCG00000009620	BMP1	2.4859e-07	-0.185
TC_ILN	SE	ENSSSCG00000015882	BAZ2B	0.00104991	0.304
TC_ILN	SE	ENSSSCG00000009157	TET2	0.0495358	-0.107
TC_ILN	SE	ENSSSCG00000023703	NA	0.000156463	-0.28
TC_ILN	SE	ENSSSCG00000012411	PHKA1	8.5608e-05	-0.477
TC_ILN	SE	ENSSSCG00000017400	NAGLU	0.00301631	-0.132
TC_ILN	SE	ENSSSCG00000007146	SIGLEC1	7.27153e-11	-0.113
TC_ILN	SE	ENSSSCG00000022178	NA	8.86773e-57	0.134
TC_ILN	SE	ENSSSCG00000009113	METTL14	0.0359081	0.125
TC_ILN	SE	ENSSSCG00000012202	GK	0.00274912	-0.232
TC_ILN	SE	ENSSSCG00000010133	ARVCF	0.00802723	-0.339
TC_ILN	SE	ENSSSCG00000006500	UBQLN4	0.0447911	0.11
TC_ILN	SE	ENSSSCG00000024736	ACPT	2.88854e-06	-0.193
TC_ILN	SE	ENSSSCG00000024736	ACPT	0.00495246	0.15
TC_ILN	SE	ENSSSCG00000024736	ACPT	9.96338e-15	-0.35
TC_ILN	SE	ENSSSCG00000024736	ACPT	4.55914e-13	-0.198
TC_ILN	SE	ENSSSCG00000021761	UBAP1	0.00871485	0.37
TC_ILN	SE	ENSSSCG00000007336	NNAT	0.0301953	-0.192
TC_ILN	SE	ENSSSCG00000009148	LEF1	6.04524e-06	-0.183
TC_ILN	SE	ENSSSCG00000009290	NA	0.00515384	0.118
TC_ILN	SE	ENSSSCG00000011538	LMCD1	5.79902e-09	-0.116
TC_ILN	SE	ENSSSCG00000010426	PCDH15	6.4023e-39	-0.652
TC_ILN	SE	ENSSSCG00000009138	CFI	0.000368371	-0.143
TC_ILN	SE	ENSSSCG00000007007	IDO1	6.84892e-10	0.147
TC_ILN	SE	ENSSSCG00000012944	PELI3	3.33751e-27	-0.604
TC_ILN	SE	ENSSSCG00000003564	GPATCH3	9.86534e-13	0.135
TC_ILN	SE	ENSSSCG00000023857	ARHGEF40	2.03046e-32	-0.161
TC_ILN	SE	ENSSSCG00000013984	SNAP47	1.17166e-38	0.154
TC_ILN	SE	ENSSSCG00000001929	PARP6	1.26712e-10	-0.263
TC_ILN	SE	ENSSSCG00000008556	KHK	4.10432e-39	0.275
TC_ILN	SE	ENSSSCG00000007309	RBM39	4.71493e-142	-0.194
TC_Spleen	MXE	ENSSSCG00000024736	ACPT	1.61199e-20	0.149
TC_Spleen	MXE	ENSSSCG00000005855	EXD3	4.76678e-12	-0.16
TC_Spleen	MXE	ENSSSCG00000009319	PAN3	4.66614e-06	-0.123
TC_Spleen	MXE	ENSSSCG00000029082	KMT2E	6.42971e-13	-0.198
TC_Spleen	MXE	ENSSSCG00000011672	RASA2	0.0106229	0.208
TC_Spleen	MXE	ENSSSCG00000009924	NA	1.69723e-10	0.118
TC_Spleen	MXE	ENSSSCG00000002502	ATG2B	9.4123e-14	-0.205
TC_Spleen	MXE	ENSSSCG00000011575	ATG7	0.00234522	0.169
TC_Spleen	MXE	ENSSSCG00000025579	NA	0.0157026	0.131
TC_Spleen	MXE	ENSSSCG00000012118	TLR8	2.94247e-16	-0.142
TC_Spleen	MXE	ENSSSCG00000030265	NA	6.33953e-14	-0.102
TC_Spleen	MXE	ENSSSCG00000005060	KTN1	0.0109559	0.148
TC_Spleen	MXE	ENSSSCG00000029183	SEC11A	0.00139241	-0.109
TC_Spleen	MXE	ENSSSCG00000014307	H2AFY	1.15482e-16	0.127
TC_Spleen	MXE	ENSSSCG00000009172	NA	7.35452e-17	0.11
TC_Spleen	MXE	ENSSSCG00000015820	WHSC1L1	2.92878e-07	0.16
TC_Spleen	MXE	ENSSSCG00000014998	AASDHPPT	0.00560615	0.113
TC_Spleen	MXE	ENSSSCG00000014276	SLC22A5	0.0001462	-0.159
TC_Spleen	MXE	ENSSSCG00000015107	VPS11	3.96889e-05	-0.15
TC_Spleen	MXE	ENSSSCG00000007048	CRLS1	0.0222115	-0.126
TC_Spleen	MXE	ENSSSCG00000000728	PARP11	6.26537e-21	0.196
TC_Spleen	MXE	ENSSSCG00000012122	TCEANC	1.92011e-21	0.199
TC_Spleen	MXE	ENSSSCG00000027264	NA	0.000200275	0.12
TC_Spleen	MXE	ENSSSCG00000014349	TMEM173	2.43741e-43	-0.175
TC_Spleen	MXE	ENSSSCG00000014349	TMEM173	3.95472e-146	-0.259
TC_Spleen	MXE	ENSSSCG00000014349	TMEM173	7.70661e-05	-0.118
TC_Spleen	MXE	ENSSSCG00000010011	NA	1.25293e-05	0.102
TC_Spleen	MXE	ENSSSCG00000010011	NA	2.74695e-09	0.143
TC_Spleen	MXE	ENSSSCG00000014239	CEP120	2.29542e-05	-0.11
TC_Spleen	MXE	ENSSSCG00000008448	PREPL	0.00514371	0.192
TC_Spleen	MXE	ENSSSCG00000007282	PIGU	9.44663e-13	-0.139
TC_Spleen	MXE	ENSSSCG00000014868	EMSY	7.20635e-19	0.18
TC_Spleen	MXE	ENSSSCG00000013857	EPS15L1	0.0123494	0.341
TC_Spleen	MXE	ENSSSCG00000013857	EPS15L1	3.92457e-10	-0.161
TC_Spleen	MXE	ENSSSCG00000025606	NA	7.50274e-06	0.103
TC_Spleen	MXE	ENSSSCG00000028109	SNTB2	1.86699e-15	0.114
TC_Spleen	MXE	ENSSSCG00000028378	PHF20	8.65541e-06	-0.141
TC_Spleen	MXE	ENSSSCG00000012779	ABCD1	1.29565e-16	0.205
TC_Spleen	MXE	ENSSSCG00000015878	NA	5.84853e-22	0.162
TC_Spleen	MXE	ENSSSCG00000010316	KAT6B	0.00185659	-0.238
TC_Spleen	MXE	ENSSSCG00000008581	NCOA1	2.5167e-08	0.141
TC_Spleen	MXE	ENSSSCG00000006165	SEC31B	2.16181e-12	-0.194
TC_Spleen	MXE	ENSSSCG00000027765	FAM179B	3.11033e-13	-0.124
TC_Spleen	MXE	ENSSSCG00000008221	KDM3A	0.0175001	0.125
TC_Spleen	MXE	ENSSSCG00000028905	TNIK	0.0128971	-0.112
TC_Spleen	MXE	ENSSSCG00000026940	CASP10	9.05461e-12	0.152
TC_Spleen	MXE	ENSSSCG00000009407	ESD	1.00257e-27	-0.105
TC_Spleen	MXE	ENSSSCG00000016954	ERBB2IP	1.34533e-24	0.144
TC_Spleen	MXE	ENSSSCG00000009890	MAPKAPK5	6.79482e-15	-0.162
TC_Spleen	MXE	ENSSSCG00000016954	ERBB2IP	2.75466e-55	-0.177
TC_Spleen	MXE	ENSSSCG00000015789	SNX25	0.000545613	0.17
TC_Spleen	MXE	ENSSSCG00000015789	SNX25	1.83227e-09	-0.148
TC_Spleen	MXE	ENSSSCG00000015789	SNX25	1.34668e-13	-0.264
TC_Spleen	MXE	ENSSSCG00000015843	UBXN8	8.59142e-10	0.149
TC_Spleen	MXE	ENSSSCG00000015843	UBXN8	2.38362e-21	0.112
TC_Spleen	MXE	ENSSSCG00000008919	EPHA5	1.45031e-07	-0.156
TC_Spleen	MXE	ENSSSCG00000009759	SCARB1	9.89311e-06	0.135
TC_Spleen	MXE	ENSSSCG00000015294	CR1	0.000433264	0.134
TC_Spleen	MXE	ENSSSCG00000001757	WDR61	3.00885e-28	-0.125
TC_Spleen	MXE	ENSSSCG00000003863	NA	4.18191e-13	-0.173
TC_Spleen	MXE	ENSSSCG00000017790	NA	2.00246e-07	0.106
TC_Spleen	MXE	ENSSSCG00000009732	CHFR	2.05377e-59	-0.233
TC_Spleen	MXE	ENSSSCG00000021383	MB21D1	4.39304e-10	0.11
TC_Spleen	MXE	ENSSSCG00000011645	CEP63	1.86965e-10	-0.176
TC_Spleen	MXE	ENSSSCG00000007458	NCOA3	1.87331e-21	-0.115
TC_Spleen	MXE	ENSSSCG00000006350	FCGR2B	0.000664072	-0.13
TC_Spleen	MXE	ENSSSCG00000009658	BNIP3L	1.01419e-37	0.113
TC_Spleen	MXE	ENSSSCG00000000477	HELB	0.000234308	0.119
TC_Spleen	MXE	ENSSSCG00000010319	SAMD8	0.00915426	0.151
TC_Spleen	MXE	ENSSSCG00000007514	VAPB	1.89129e-56	0.169
TC_Spleen	MXE	ENSSSCG00000020926	SDHB	1.4677e-17	0.114
TC_Spleen	MXE	ENSSSCG00000009834	ATXN2	2.90915e-09	0.159
TC_Spleen	MXE	ENSSSCG00000012758	NSDHL	1.50914e-29	0.132
TC_Spleen	MXE	ENSSSCG00000006350	FCGR2B	0.0122373	-0.344
TC_Spleen	MXE	ENSSSCG00000003708	ANKRD29	1.31302e-14	0.22
TC_Spleen	MXE	ENSSSCG00000017278	TEX2	0.00129164	0.101
TC_Spleen	MXE	ENSSSCG00000028117	NA	3.51568e-11	0.114
TC_Spleen	MXE	ENSSSCG00000025893	ZBTB17	0.00255653	-0.143
TC_Spleen	MXE	ENSSSCG00000002828	LPCAT2	7.52612e-33	-0.17
TC_Spleen	MXE	ENSSSCG00000003204	VRK3	0.0328135	0.173
TC_Spleen	MXE	ENSSSCG00000015112	HINFP	1.39232e-06	0.111
TC_Spleen	MXE	ENSSSCG00000009623	SLC39A14	0.00355171	0.104
TC_Spleen	MXE	ENSSSCG00000025272	HEMK1	1.06737e-05	-0.137
TC_Spleen	MXE	ENSSSCG00000002461	BTBD7	5.7613e-05	-0.136
TC_Spleen	MXE	ENSSSCG00000014191	NA	2.58779e-12	0.238
TC_Spleen	MXE	ENSSSCG00000007879	NA	7.25142e-13	0.176
TC_Spleen	MXE	ENSSSCG00000008515	MEMO1	2.77552e-20	0.153
TC_Spleen	MXE	ENSSSCG00000022032	NA	0.0388184	-0.104
TC_Spleen	MXE	ENSSSCG00000022032	NA	0.00112699	-0.141
TC_Spleen	MXE	ENSSSCG00000011623	TPRA1	7.73942e-29	-0.153
TC_Spleen	MXE	ENSSSCG00000004432	HDAC2	1.83708e-05	0.112
TC_Spleen	MXE	ENSSSCG00000015034	SDHD	2.04502e-16	-0.124
TC_Spleen	MXE	ENSSSCG00000003976	NFYC	6.88014e-09	-0.133
TC_Spleen	MXE	ENSSSCG00000027049	SNAPIN	2.48796e-70	-0.24
TC_Spleen	MXE	ENSSSCG00000013426	MUM1	4.5557e-18	-0.142
TC_Spleen	MXE	ENSSSCG00000016496	ADCK2	2.83457e-06	0.102
TC_Spleen	MXE	ENSSSCG00000008792	N4BP2	1.25257e-05	-0.107
TC_Spleen	MXE	ENSSSCG00000009664	PTK2B	0.0415254	-0.115
TC_Spleen	MXE	ENSSSCG00000014060	KIAA1191	0.00617652	0.155
TC_Spleen	MXE	ENSSSCG00000002436	NA	0.00803823	-0.11
TC_Spleen	MXE	ENSSSCG00000003792	LRRC40	0.00168108	-0.221
TC_Spleen	MXE	ENSSSCG00000004411	ZBTB24	1.66231e-11	-0.123
TC_Spleen	MXE	ENSSSCG00000000657	CLEC2D	0	-0.1
TC_Spleen	MXE	ENSSSCG00000000657	CLEC2D	0	-0.149
TC_Spleen	MXE	ENSSSCG00000000657	CLEC2D	3.07526e-09	-0.147
TC_Spleen	MXE	ENSSSCG00000008398	PPP4R3B	0.00484617	0.153
TC_Spleen	MXE	ENSSSCG00000013585	EVI5L	6.06762e-09	-0.157
TC_Spleen	MXE	ENSSSCG00000006136	RMDN1	0.0176507	-0.14
TC_Spleen	MXE	ENSSSCG00000011878	CASR	3.9328e-21	-0.254
TC_Spleen	MXE	ENSSSCG00000025117	ATN1	1.02406e-09	0.246
TC_Spleen	MXE	ENSSSCG00000011393	UBA7	0.0254827	0.112
TC_Spleen	MXE	ENSSSCG00000000955	TBC1D22A	0.0456068	-0.135
TC_Spleen	MXE	ENSSSCG00000013124	PATL1	2.2376e-06	-0.1
TC_Spleen	MXE	ENSSSCG00000004388	ARMC2	7.06662e-07	0.211
TC_Spleen	MXE	ENSSSCG00000000640	NA	1.80217e-30	0.149
TC_Spleen	MXE	ENSSSCG00000011282	SEC22C	6.71685e-08	-0.15
TC_Spleen	MXE	ENSSSCG00000028771	MEF2A	6.10131e-07	0.109
TC_Spleen	MXE	ENSSSCG00000014902	ANKRD42	2.83109e-10	0.161
TC_Spleen	MXE	ENSSSCG00000003438	VPS13D	6.61395e-14	-0.116
TC_Spleen	MXE	ENSSSCG00000005062	TMEM260	6.14299e-15	-0.132
TC_Spleen	MXE	ENSSSCG00000005062	TMEM260	1.36545e-15	0.184
[truncated: 313 more rows]
