# Supplementary material for: Global Analysis of Alternative Splicing Difference in Peripheral Immune Organs between Tongcheng Pigs and Large White Pigs Artificially Infected with PRRSV In Vivo
Source: Biomed Res Int. 2020 Jan 30;2020:4045204. doi: 10.1155/2020/4045204 (PMC7011390; doi:10.1155/2020/4045204)
Supplement: Supplementary Materials — Table S1: PCR Primers used in the validation of alternative splicing transcripts. Table S2: differential ASE Statistics upon PRRSV infection in different groups. Table S3: information of differential ASEs upon PRRSV infection. Table S4: detailed information of enriched GO terms belonging to biological process by ASE genes. Table S5: description of KEGG pathways enrichment by ASE genes. Table S6: expression levels of splicing factors in the ILN and spleen of TC pigs and LW pigs upon PRRSV infection. Figure S1: (a) CASP10.SPLICING.fasta; (b) SIKE1.SPLICING.fasta. [file 4045204.f1.zip › TableS4.xlsx]

## Sheet: Sheet1
##Significantly enriched biological process GO terms of differential ASE genes in ILN and spleen between LW pigs and TC pigs upon PRRSV infection
Group	Category	Term	Count	%	P-value
LW_ILN	GOTERM_BP_DIRECT	GO:0006974~cellular response to DNA damage stimulus	8	1.63265	0.00321298
LW_ILN	GOTERM_BP_DIRECT	GO:0000281~mitotic cytokinesis	5	1.02041	0.00379253
LW_ILN	GOTERM_BP_DIRECT	GO:0045773~positive regulation of axon extension	4	0.816327	0.0048114
LW_ILN	GOTERM_BP_DIRECT	GO:0046777~protein autophosphorylation	9	1.83673	0.00516681
LW_ILN	GOTERM_BP_DIRECT	GO:0030521~androgen receptor signaling pathway	4	0.816327	0.00761441
LW_ILN	GOTERM_BP_DIRECT	GO:0010606~positive regulation of cytoplasmic mRNA processing body assembly	3	0.612245	0.00844892
LW_ILN	GOTERM_BP_DIRECT	GO:0034612~response to tumor necrosis factor	3	0.612245	0.0222872
LW_ILN	GOTERM_BP_DIRECT	GO:0006367~transcription initiation from RNA polymerase II promoter	4	0.816327	0.0238381
LW_ILN	GOTERM_BP_DIRECT	GO:2000036~regulation of stem cell population maintenance	3	0.612245	0.0280937
LW_ILN	GOTERM_BP_DIRECT	GO:0000209~protein polyubiquitination	6	1.22449	0.0315218
LW_ILN	GOTERM_BP_DIRECT	GO:0008360~regulation of cell shape	7	1.42857	0.0327575
LW_ILN	GOTERM_BP_DIRECT	GO:0045893~positive regulation of transcription, DNA-templated	12	2.44898	0.0341143
LW_ILN	GOTERM_BP_DIRECT	GO:0042787~protein ubiquitination involved in ubiquitin-dependent protein catabolic process	7	1.42857	0.0345222
LW_ILN	GOTERM_BP_DIRECT	GO:0070584~mitochondrion morphogenesis	3	0.612245	0.0412625
LW_ILN	GOTERM_BP_DIRECT	GO:0016579~protein deubiquitination	5	1.02041	0.0452135
LW_ILN	GOTERM_BP_DIRECT	GO:2001237~negative regulation of extrinsic apoptotic signaling pathway	4	0.816327	0.0459865
LW_ILN	GOTERM_BP_DIRECT	GO:0038083~peptidyl-tyrosine autophosphorylation	4	0.816327	0.0459865
LW_ILN	GOTERM_BP_DIRECT	GO:0000712~resolution of meiotic recombination intermediates	3	0.612245	0.0485527
LW_Spleen	GOTERM_BP_DIRECT	GO:0006974~cellular response to DNA damage stimulus	6	1.54639	0.0137628
LW_Spleen	GOTERM_BP_DIRECT	GO:2000785~regulation of autophagosome assembly	3	0.773196	0.0272897
LW_Spleen	GOTERM_BP_DIRECT	GO:0001666~response to hypoxia	5	1.28866	0.032073
LW_Spleen	GOTERM_BP_DIRECT	GO:0000209~protein polyubiquitination	5	1.28866	0.0400318
LW_Spleen	GOTERM_BP_DIRECT	GO:0043552~positive regulation of phosphatidylinositol 3-kinase activity	3	0.773196	0.041592
LW_Spleen	GOTERM_BP_DIRECT	GO:0003084~positive regulation of systemic arterial blood pressure	2	0.515464	0.0433293
LW_Spleen	GOTERM_BP_DIRECT	GO:0032092~positive regulation of protein binding	4	1.03093	0.043612
TC_ILN	GOTERM_BP_DIRECT	GO:0006974~cellular response to DNA damage stimulus	8	1.48976	0.0069367
TC_ILN	GOTERM_BP_DIRECT	GO:0045773~positive regulation of axon extension	4	0.744879	0.00714719
TC_ILN	GOTERM_BP_DIRECT	GO:0016192~vesicle-mediated transport	8	1.48976	0.00753563
TC_ILN	GOTERM_BP_DIRECT	GO:0045944~positive regulation of transcription from RNA polymerase II promoter	26	4.84171	0.00913402
TC_ILN	GOTERM_BP_DIRECT	GO:0006886~intracellular protein transport	12	2.23464	0.0136399
TC_ILN	GOTERM_BP_DIRECT	GO:0030100~regulation of endocytosis	4	0.744879	0.0164227
TC_ILN	GOTERM_BP_DIRECT	GO:0072659~protein localization to plasma membrane	5	0.931099	0.026088
TC_ILN	GOTERM_BP_DIRECT	GO:0007420~brain development	6	1.11732	0.0285313
TC_ILN	GOTERM_BP_DIRECT	GO:1902902~negative regulation of autophagosome assembly	3	0.558659	0.0290731
TC_ILN	GOTERM_BP_DIRECT	GO:0048568~embryonic organ development	3	0.558659	0.0290731
TC_ILN	GOTERM_BP_DIRECT	GO:0048490~anterograde synaptic vesicle transport	3	0.558659	0.0446457
TC_ILN	GOTERM_BP_DIRECT	GO:0042073~intraciliary transport	3	0.558659	0.0446457
TC_ILN	GOTERM_BP_DIRECT	GO:0043491~protein kinase B signaling	4	0.744879	0.0484806
TC_Spleen	GOTERM_BP_DIRECT	GO:0018105~peptidyl-serine phosphorylation	8	2.43902	0.000880859
TC_Spleen	GOTERM_BP_DIRECT	GO:0045944~positive regulation of transcription from RNA polymerase II promoter	18	5.4878	0.0041652
TC_Spleen	GOTERM_BP_DIRECT	GO:0008360~regulation of cell shape	7	2.13415	0.00419374
TC_Spleen	GOTERM_BP_DIRECT	GO:2001022~positive regulation of response to DNA damage stimulus	3	0.914634	0.00517225
TC_Spleen	GOTERM_BP_DIRECT	GO:0006974~cellular response to DNA damage stimulus	6	1.82927	0.00790168
TC_Spleen	GOTERM_BP_DIRECT	GO:0030522~intracellular receptor signaling pathway	3	0.914634	0.0119532
TC_Spleen	GOTERM_BP_DIRECT	GO:0048666~neuron development	4	1.21951	0.0158137
TC_Spleen	GOTERM_BP_DIRECT	GO:0000122~negative regulation of transcription from RNA polymerase II promoter	13	3.96341	0.0175383
TC_Spleen	GOTERM_BP_DIRECT	GO:0006351~transcription, DNA-templated	12	3.65854	0.023402
TC_Spleen	GOTERM_BP_DIRECT	GO:0002931~response to ischemia	3	0.914634	0.0246333
TC_Spleen	GOTERM_BP_DIRECT	GO:0060045~positive regulation of cardiac muscle cell proliferation	3	0.914634	0.0283826
TC_Spleen	GOTERM_BP_DIRECT	GO:1903146~regulation of mitophagy	3	0.914634	0.0323438
TC_Spleen	GOTERM_BP_DIRECT	GO:0010977~negative regulation of neuron projection development	3	0.914634	0.0365077
TC_Spleen	GOTERM_BP_DIRECT	GO:0032288~myelin assembly	2	0.609756	0.0378146
TC_Spleen	GOTERM_BP_DIRECT	GO:1903753~negative regulation of p38MAPK cascade	2	0.609756	0.0378146
TC_Spleen	GOTERM_BP_DIRECT	GO:0051225~spindle assembly	3	0.914634	0.040865
TC_Spleen	GOTERM_BP_DIRECT	GO:0051297~centrosome organization	3	0.914634	0.040865
