# Supplementary material for: Global Analysis of Alternative Splicing Difference in Peripheral Immune Organs between Tongcheng Pigs and Large White Pigs Artificially Infected with PRRSV In Vivo
Source: Biomed Res Int. 2020 Jan 30;2020:4045204. doi: 10.1155/2020/4045204 (PMC7011390; doi:10.1155/2020/4045204)
Supplement: Supplementary Materials — Table S1: PCR Primers used in the validation of alternative splicing transcripts. Table S2: differential ASE Statistics upon PRRSV infection in different groups. Table S3: information of differential ASEs upon PRRSV infection. Table S4: detailed information of enriched GO terms belonging to biological process by ASE genes. Table S5: description of KEGG pathways enrichment by ASE genes. Table S6: expression levels of splicing factors in the ILN and spleen of TC pigs and LW pigs upon PRRSV infection. Figure S1: (a) CASP10.SPLICING.fasta; (b) SIKE1.SPLICING.fasta. [file 4045204.f1.zip › TableS5.xlsx]

## Sheet: Sheet1
##Significantly enriched KEGG pathways of differential ASE genes in ILN and spleen between LW pigs and TC pigs upon PRRSV infection
Group	Category	Term	Count	%	P-value
LW_ILN	KEGG_PATHWAY	ssc04660:T cell receptor signaling pathway	8	1.63265	0.0148847
LW_ILN	KEGG_PATHWAY	ssc04141:Protein processing in endoplasmic reticulum	10	2.04082	0.0157698
LW_ILN	KEGG_PATHWAY	ssc04668:TNF signaling pathway	8	1.63265	0.016357
LW_ILN	KEGG_PATHWAY	ssc04010:MAPK signaling pathway	13	2.65306	0.017742
LW_ILN	KEGG_PATHWAY	ssc04014:Ras signaling pathway	12	2.44898	0.0188255
LW_ILN	KEGG_PATHWAY	ssc04622:RIG-I-like receptor signaling pathway	6	1.22449	0.0249683
LW_ILN	KEGG_PATHWAY	ssc04210:Apoptosis	6	1.22449	0.026404
LW_ILN	KEGG_PATHWAY	ssc04920:Adipocytokine signaling pathway	6	1.22449	0.0294312
LW_ILN	KEGG_PATHWAY	ssc05221:Acute myeloid leukemia	5	1.02041	0.0424523
LW_ILN	KEGG_PATHWAY	ssc04666:Fc gamma R-mediated phagocytosis	6	1.22449	0.0499302
LW_ILN	KEGG_PATHWAY	ssc04146:Peroxisome	6	1.22449	0.0499302
LW_Spleen	KEGG_PATHWAY	ssc04146:Peroxisome	7	1.80412	0.00529595
LW_Spleen	KEGG_PATHWAY	ssc04066:HIF-1 signaling pathway	6	1.54639	0.04805
TC_ILN	KEGG_PATHWAY	ssc04144:Endocytosis	17	3.16574	0.00224457
TC_ILN	KEGG_PATHWAY	ssc04012:ErbB signaling pathway	9	1.67598	0.00283637
TC_ILN	KEGG_PATHWAY	ssc04660:T cell receptor signaling pathway	9	1.67598	0.0106984
TC_ILN	KEGG_PATHWAY	ssc04910:Insulin signaling pathway	10	1.8622	0.0125059
TC_ILN	KEGG_PATHWAY	ssc05145:Toxoplasmosis	9	1.67598	0.0161064
TC_ILN	KEGG_PATHWAY	ssc05169:Epstein-Barr virus infection	12	2.23464	0.0187002
TC_ILN	KEGG_PATHWAY	ssc04620:Toll-like receptor signaling pathway	8	1.48976	0.0252003
TC_ILN	KEGG_PATHWAY	ssc05215:Prostate cancer	7	1.30354	0.034284
TC_ILN	KEGG_PATHWAY	ssc05210:Colorectal cancer	6	1.11732	0.0443918
TC_ILN	KEGG_PATHWAY	ssc01130:Biosynthesis of antibiotics	11	2.04842	0.0468774
TC_ILN	KEGG_PATHWAY	ssc04510:Focal adhesion	11	2.04842	0.0498794
TC_Spleen	KEGG_PATHWAY	ssc04919:Thyroid hormone signaling pathway	6	1.82927	0.041019
TC_Spleen	KEGG_PATHWAY	ssc05202:Transcriptional misregulation in cancer	7	2.13415	0.0445458
