# Supplementary material for: Global Analysis of Alternative Splicing Difference in Peripheral Immune Organs between Tongcheng Pigs and Large White Pigs Artificially Infected with PRRSV In Vivo
Source: Biomed Res Int. 2020 Jan 30;2020:4045204. doi: 10.1155/2020/4045204 (PMC7011390; doi:10.1155/2020/4045204)
Supplement: Supplementary Materials — Table S1: PCR Primers used in the validation of alternative splicing transcripts. Table S2: differential ASE Statistics upon PRRSV infection in different groups. Table S3: information of differential ASEs upon PRRSV infection. Table S4: detailed information of enriched GO terms belonging to biological process by ASE genes. Table S5: description of KEGG pathways enrichment by ASE genes. Table S6: expression levels of splicing factors in the ILN and spleen of TC pigs and LW pigs upon PRRSV infection. Figure S1: (a) CASP10.SPLICING.fasta; (b) SIKE1.SPLICING.fasta. [file 4045204.f1.zip › TableS6.xlsx]

## Sheet: Sheet1
##Expression levels of splicing factors in ILN and Spleen of TC pigs and LW pigs upon PRRSV infection
Gene_id	Official_Symbol	LW_ILN_FC	LW_ILN_P	TC_ILN_FC	TC_ILN_P	LW_SPLEEN_FC	LW_SPLEEN_P	TC_SPLEEN_FC	TC_SPLEEN_P
ENSSSCG00000009906	SRSF9	1.60379	0.00354273	2.18061	0.0444794	1.39174	0.148071	1.42923	0.0620368
ENSSSCG00000001564	--	1.52241	0.159485	1.63573	0.0398568	1.30562	0.342241	1.08717	0.424845
ENSSSCG00000002312	SRSF5	0.802665	0.399706	0.877049	0.62631	0.850418	0.264427	0.695116	0.00660224
ENSSSCG00000003791	SRSF11	0.841609	0.275665	0.723352	0.258261	0.930785	0.459906	0.889646	0.272792
ENSSSCG00000010002	--	1.20037	0.152483	0.918215	0.707606	0.840186	0.255209	1.17454	0.57687
ENSSSCG00000004313	SRSF12	0.663473	0.214021	0.872955	0.803798	0.722872	0.254941	1.31283	0.368717
ENSSSCG00000023148	SRSF2	1.11314	0.454553	1.16191	0.30682	1.02646	0.85394	1.16956	0.150272
ENSSSCG00000006665	SF3B4	1.63721	0.019505	1.77799	0.022653	1.41786	0.0137678	1.36216	0.0773539
ENSSSCG00000008484	SRSF7	1.49622	0.079049	1.71209	0.075617	1.53961	0.167654	1.37387	0.0514207
ENSSSCG00000009744	SFSWAP	1.05929	0.163111	1.14275	0.00426219	1.01166	0.855393	1.23595	0.0493965
ENSSSCG00000013021	SF1	1.39427	0.103843	0.780621	0.532664	1.34201	0.112545	1.28807	0.26543
ENSSSCG00000016075	SF3B1	0.692179	0.0542662	0.674749	0.223969	0.851874	0.0817644	0.889208	0.386637
ENSSSCG00000003643	SF3A3	1.6514	0.0507695	2.08977	0.0538739	1.28179	0.273612	1.20942	0.219347
ENSSSCG00000028288	PRPF38A	1.47082	0.197388	2.33219	0.0372988	1.18154	0.373091	1.1212	0.456924
ENSSSCG00000029341	--	1.64872	0.0133277	1.80271	0.0690171	1.42365	0.126092	1.41933	0.0249875
ENSSSCG00000021140	--	1.49017	0.0170939	1.27305	0.236821	1.23999	0.202179	1.36572	0.00778195
ENSSSCG00000025323	--	1.48547	0.0426196	1.65898	0.0223278	1.31678	0.132046	1.24247	0.0849637
ENSSSCG00000026354	-	0.895861	0.450525	0.688175	0.185905	1.01388	0.853849	0.883508	0.178319
ENSSSCG00000007362	SRSF6	1.30297	0.176355	1.27491	0.201395	1.23844	0.208527	1.31876	0.265147
ENSSSCG00000002725	SF3B3	1.38827	0.176374	1.91939	0.0321734	1.33436	0.327426	1.39305	0.0462485
ENSSSCG00000002896	--	1.74699	0.16474	1.96843	0.148943	1.53263	0.224191	1.30595	0.335973
ENSSSCG00000003588	SRSF4	1.28874	0.00810753	0.762081	0.32892	1.2737	0.0968882	1.53552	0.157776
ENSSSCG00000021195	SYF2	1.25211	0.341923	1.46397	0.068808	1.37176	0.360097	1.05609	0.821851
ENSSSCG00000028588	--	1.67656	0.00284366	1.37127	0.10771	1.2582	0.155488	1.0959	0.654247
ENSSSCG00000002748	DHX38	1.50561	0.00678058	1.92768	0.00718111	1.31104	0.0358075	1.42455	0.00949532
ENSSSCG00000017626	SRSF1	1.52717	0.142673	1.42099	0.0663927	1.42637	0.238166	1.20313	0.0219618
ENSSSCG00000021615	SRSF10	1.19358	0.481646	1.33676	0.109354	1.18195	0.496229	1.05894	0.524903
ENSSSCG00000017033	SLU7	1.0057	0.963159	0.726605	0.297774	1.15172	0.376772	0.782788	0.105782
ENSSSCG00000012957	SF3B2	1.67652	0.0123198	1.43605	0.00180972	1.25199	0.000635393	1.31479	0.0891594
ENSSSCG00000021061	--	1.22622	0.270356	1.73224	0.0867963	1.25269	0.244855	1.21467	0.0246653
ENSSSCG00000003182	SCAF1	1.72069	0.193604	1.15752	0.447492	1.20243	0.460553	1.59079	0.111687
ENSSSCG00000028133	PUF60	1.27074	0.127912	1.96232	0.0335818	1.03649	0.698936	1.41274	0.025749
ENSSSCG00000008756	DHX15	1.32468	0.308474	1.30335	0.0393469	1.35654	0.265984	1.02082	0.705503
ENSSSCG00000016008	CWC22	1.02432	0.928101	0.836917	0.582835	1.2556	0.373225	0.970157	0.753582
ENSSSCG00000007315	AAR2	1.4591	0.0238809	1.68999	0.0441175	1.15893	0.118396	1.35497	0.0815595
ENSSSCG00000011134	RBM17	1.13675	0.0107662	1.67576	0.0424553	1.12933	0.201812	1.39231	0.0137615
ENSSSCG00000017817	PRPF8	0.974065	0.687305	0.928631	0.574943	0.943149	0.507019	1.01078	0.964283
ENSSSCG00000006845	PRPF38B	0.974702	0.862746	0.843938	0.311402	1.05388	0.516648	0.960211	0.758521
ENSSSCG00000010744	DHX32	1.18639	0.104542	1.29882	0.0924972	1.20812	0.0945355	1.143	0.291495
ENSSSCG00000029308	--	0.803535	0.786007	0.864919	0.144374	0.269994	0.0153068	1.76632	0.126217
ENSSSCG00000021023	SCAF4	1.26997	0.0344107	0.812568	0.475602	1.06963	0.744235	1.11599	0.690123
ENSSSCG00000021478	CWC25	1.34364	0.0552784	1.10421	0.336324	1.23617	0.089461	1.08245	0.578024
ENSSSCG00000023288	--	0.813408	0.0572579	0.49723	0.137095	0.856922	0.124701	0.991954	0.959489
ENSSSCG00000013582	XAB2	1.66713	0.0516898	2.00831	0.044727	1.28133	0.0121785	1.43409	0.0242478
ENSSSCG00000030507	SMNDC1	1.34886	0.145785	1.13383	0.377433	1.3	0.196483	0.98115	0.777729
ENSSSCG00000001376	DHX16	1.35207	0.0874595	1.34465	0.0747229	1.22358	0.00205624	1.49598	0.0232517
ENSSSCG00000016572	TNPO3	1.20955	0.338756	1.33063	0.0197516	1.12467	0.547408	1.09764	0.254682
ENSSSCG00000023231	RBM22	1.36679	0.131569	1.478	0.129922	1.03555	0.543163	1.28443	0.0789794
ENSSSCG00000010203	HNRNPF	1.40754	0.129581	1.55559	0.0352965	1.29855	0.251217	1.22216	0.00268147
ENSSSCG00000021128	HNRNPH2	1.52007	0.106319	1.63198	0.0900519	1.35748	0.291224	1.24404	0.158837
ENSSSCG00000009247	--	0.75786	0.154205	0.762118	0.293764	1.0031	0.984893	0.879484	0.48281
ENSSSCG00000015988	HNRNPA3	0.973621	0.854995	0.654776	0.222904	0.927797	0.564346	0.926124	0.423594
ENSSSCG00000020688	HNRNPH3	1.44757	0.00391909	1.00661	0.938132	1.07066	0.457352	1.01926	0.687447
ENSSSCG00000023761	--	1.16628	0.498485	1.33012	0.129428	1.0445	0.831732	1.00099	0.987725
ENSSSCG00000009249	HNRNPD	1.07013	0.525178	0.749694	0.421929	0.918295	0.639735	0.988057	0.966352
ENSSSCG00000014322	HNRNPA0	2.33475	0.041547	1.77885	0.019868	0.994515	0.96269	1.53386	0.171289
ENSSSCG00000028640	HNRNPC	1.63686	0.0868767	1.97524	0.071577	1.42818	0.243037	1.11114	0.617891
ENSSSCG00000015836	HNRNPA2B1	1.70046	0.0052837	1.04028	0.863089	1.51834	0.0400028	1.35279	0.0050011
ENSSSCG00000010238	--	1.02547	0.766327	0.615622	0.195503	1.04831	0.607805	0.902005	0.509312
ENSSSCG00000013607	--	0	0.373901	0	0.373901	--	0.373901	--	0.373901
ENSSSCG00000028563	HNRNPR	1.1993	0.378594	1.07173	0.680557	1.21983	0.151127	0.957417	0.619784
ENSSSCG00000028617	--	--	--	0	0.241385	--	--	--	--
ENSSSCG00000024580	--	2.32185	0.487199	--	--	0.967424	0.982443	--	--
ENSSSCG00000010877	HNRNPU	1.55606	0.00568248	1.2757	0.0213411	1.32262	0.0391848	1.19448	0.0521266
ENSSSCG00000028542	--	1.25699	0.0530353	1.10739	0.298027	1.1035	0.0937925	1.03333	0.84767
ENSSSCG00000014031	HNRNPAB	2.25781	0.000347696	2.39789	0.00315988	1.33938	0.189642	1.69563	0.0354205
ENSSSCG00000022449	--	--	--	--	--	--	--	--	--
ENSSSCG00000013602	HNRNPM	1.75014	0.0051807	1.65653	0.0256007	1.50328	0.097852	1.25913	0.149626
ENSSSCG00000014022	HNRNPH1	1.06873	0.511914	0.895674	0.473997	1.07862	0.307594	0.938737	0.302524
ENSSSCG00000020878	HNRNPLL	0.571469	0.000400887	0.604878	0.0333769	0.601455	0.0139745	0.596636	0.0128032
ENSSSCG00000000288	HNRNPA1	1.31133	0.027582	1.29389	0.325308	1.09583	0.465675	1.07346	0.617621
ENSSSCG00000030049	HNRNPUL1	1.1842	0.0606962	1.28551	0.0178618	0.968005	0.47862	1.01005	0.933732
ENSSSCG00000022760	HNRNPK	1.24424	0.300791	1.53482	0.0919423	1.26069	0.324984	1.00143	0.966874
ENSSSCG00000007275	RALY	1.92292	0.00367346	1.89977	0.0521935	1.10275	0.282563	1.23255	0.286546
ENSSSCG00000001932	--	--	0.373901	0.189703	0.340531	0.780846	0.848222	0	0.373901
ENSSSCG00000004294	SYNCRIP	1.21832	0.48513	1.02644	0.875533	1.20419	0.438943	0.931851	0.495799
ENSSSCG00000028626	--	1.3373	0.00362302	1.45156	0.0228817	1.24767	0.00575065	1.25783	0.196708
ENSSSCG00000012703	RBMX	183.886	0.376216	0.212512	0.0911769	0.569495	0.661547	1.62925	0.63812
## FC means the expression fold change value of splicing factor between the PRRSV infected and control groups
## P means the P-value of splicing factor between the PRRSV infected and control groups
